# Supplementary material for: Genome-Wide Identification and Expression Analysis of NBS-Encoding Genes in Malus x domestica and Expansion of NBS Genes Family in Rosaceae
Source: PLoS One. 2014 Sep 18;9(9):e107987. doi: 10.1371/journal.pone.0107987 (PMC4169499; doi:10.1371/journal.pone.0107987)
Supplement: Table S2 — Identified apple NBS-LRRs are listed along with MDP identity in the phytozome, MdNBS identity, chromosome number, location (starting and ending position), type of NBS-LRR class, classification as regular/non-regular NBS-LRRs and duplication pattern of NBS-LRRs. (XLS) [file pone.0107987.s005.xls]

## Sheet: Sheet1
MDP_ID	MdNBS_ID	Chromosome Number	Start Position	End Position	Class	Regular/Non	Duplication
MDP0000292029	MdNBS1	Chr1	5625011	5627891	TIR-NBS	Regular	Proximal
MDP0000264960	MdNBS2	Chr1	19970236	19964753	TIR-NBS-LRR	Regular	Dispersed
MDP0000225072	MdNBS3	Chr1	19760964	19758937	TIR-NBS-LRR	Regular	Dispersed
MDP0000282740	MdNBS4	Chr1	24600972	24596310	TIR-NBS	Regular	Segmental
MDP0000289234	MdNBS5	Chr1	19917016	19915063	TIR-CC-NBS	Regular	Tandem
MDP0000269833	MdNBS6	Chr1	19922703	19911952	TIR-NBS	Regular	Tandem
MDP0000545900	MdNBS7	Chr1	12285769	12286875	TIR-NBS	Regular	Dispersed
MDP0000816743	MdNBS8	Chr1	19792578	19789797	TIR-NBS-LRR	Regular	Segmental
MDP0000634037	MdNBS9	Chr1	24503886	24508524	TIR-NBS-LRR	Regular	Segmental
MDP0000566643	MdNBS10	Chr1	19902474	19911693	TIR-NBS-LRR	Regular	Segmental
MDP0000694809	MdNBS11	Chr1	23155138	23159699	TIR-NBS-LRR	Regular	Segmental
MDP0000142723	MdNBS12	Chr1	19746870	19742374	TIR-NBS-LRR	Regular	Segmental
MDP0000252069	MdNBS13	Chr1	5599906	5603869	TIR-NBS-LRR	Regular	Proximal
MDP0000149577	MdNBS14	Chr1	24713529	24717765	TIR-NBS-LRR	Regular	Proximal
MDP0000149345	MdNBS15	Chr1	24738581	24734495	TIR-NBS-LRR	Regular	Tandem
MDP0000257201	MdNBS16	Chr1	24519690	24514219	TIR-NBS-LRR	Regular	Tandem
MDP0000187034	MdNBS17	Chr1	24743203	24747970	TIR-NBS-LRR	Regular	Tandem
MDP0000235013	MdNBS18	Chr1	27396877	27401439	CC-NBS-LRR	Regular	Dispersed
MDP0000187033	MdNBS19	Chr1	24731874	24732787	NBS	Regular	Dispersed
MDP0000551940	MdNBS20	Chr1	22790661	22793731	CC-NBS-LRR	Regular	Dispersed
MDP0000312606	MdNBS21	Chr1	26254929	26257571	CC-NBS-LRR	Regular	Proximal
MDP0000142273	MdNBS22	Chr1	20612418	20610754	CC-NBS-LRR	Regular	Dispersed
MDP0000223170	MdNBS23	Chr1	7732286	7734943	CC-NBS-LRR	Regular	Dispersed
MDP0000468697	MdNBS24	Chr1	23934028	23937342	NBS-LRR	Regular	Dispersed
MDP0000144874	MdNBS25	Chr1	24328416	24331028	NBS-LRR	Regular	Tandem
MDP0000774329	MdNBS26	Chr1	24700322	24700066	NBS	Regular	Proximal
MDP0000580893	MdNBS27	Chr1	9192759	9193349	NBS	Regular	Dispersed
MDP0000425185	MdNBS28	Chr1	19927455	19928252	NBS	Regular	Segmental
MDP0000205727	MdNBS29	Chr1	19957865	19956530	TIR-NBS	Regular	Tandem
MDP0000495801	MdNBS30	Chr1	3152550	3157882	NBS-LRR	Regular	Dispersed
MDP0000494942	MdNBS31	Chr1	24217186	24221521	NBS-LRR	Regular	Proximal
MDP0000481805	MdNBS32	Chr1	24701523	24704325	NBS	Regular	Proximal
MDP0000579550	MdNBS33	Chr1	19942321	19943175	NBS	Regular	Tandem
MDP0000508070	MdNBS34	Chr1	24302482	24305305	NBS-LRR	Regular	Proximal
MDP0000298961	MdNBS35	Chr1	3131581	3133715	NBS-LRR	Regular	Dispersed
MDP0000262335	MdNBS36	Chr1	1078795	1090755	NBS-LRR	Regular	Dispersed
MDP0000220175	MdNBS37	Chr1	26279010	26282477	CC-NBS-LRR	Regular	Proximal
MDP0000142444	MdNBS38	Chr1	24312537	24312318	NBS-LRR	Regular	Proximal
MDP0000306762	MdNBS39	Chr1	19886027	19889769	NBS-LRR	Regular	Tandem
MDP0000662922	MdNBS40	Chr1	24331067	24337217	NBS-LRR	Regular	Tandem
MDP0000242361	MdNBS41	Chr1	24284973	24287288	CC-NBS-LRR	Regular	Segmental
MDP0000173694	MdNBS42	Chr1	19884536	19888076	NBS-LRR	Regular	Tandem
MDP0000532920	MdNBS43	Chr2	35086884	35100613	TIR-NBS-LRR	Regular	Tandem
MDP0000551160	MdNBS44	Chr2	35084670	35091572	TIR-NBS-LRR	Regular	Proximal
MDP0000509532	MdNBS45	Chr2	4748639	4751129	TIR-CC-NBS	Regular	Tandem
MDP0000494647	MdNBS46	Chr2	4751196	4754278	TIR-CC-NBS-LRR	Regular	Tandem
MDP0000706467	MdNBS47	Chr2	35106775	35114396	TIR-NBS-LRR	Regular	Tandem
MDP0000754312	MdNBS48	Chr2	4704365	4706528	TIR-CC-NBS	Regular	Proximal
MDP0000400398	MdNBS49	Chr2	35117785	35121961	TIR-NBS-LRR	Regular	Proximal
MDP0000573272	MdNBS50	Chr2	4740362	4744227	TIR-CC-NBS	Regular	Tandem
MDP0000522996	MdNBS51	Chr2	4491449	4494388	TIR-CC-NBS	Regular	Proximal
MDP0000125814	MdNBS52	Chr2	8771790	8774506	TIR-NBS	Regular	Proximal
MDP0000478441	MdNBS53	Chr2	3606633	3610561	TIR-CC-NBS	Regular	Proximal
MDP0000563251	MdNBS54	Chr2	3979756	3986217	TIR-NBS-LRR	Regular	Proximal
MDP0000717656	MdNBS55	Chr2	4040664	4045019	TIR-NBS	Regular	Dispersed
MDP0000468499	MdNBS56	Chr2	4742196	4744546	TIR-CC-NBS	Regular	Tandem
MDP0000177898	MdNBS57	Chr2	8769520	8768394	TIR-NBS	Regular	Proximal
MDP0000286805	MdNBS58	Chr2	8609213	8619034	TIR-CC-NBS-LRR	Regular	Segmental
MDP0000902193	MdNBS59	Chr2	4718082	4717751	TIR-CC-NBS	Regular	Proximal
MDP0000529326	MdNBS60	Chr2	4743601	4745675	TIR-NBS	Regular	Tandem
MDP0000301892	MdNBS61	Chr2	8983354	8978633	TIR-NBS-LRR	Regular	Proximal
MDP0000301358	MdNBS62	Chr2	29944663	29943732	TIR-NBS	Regular	Proximal
MDP0000206582	MdNBS63	Chr2	8955352	8958561	TIR-NBS-LRR	Regular	Proximal
MDP0000258012	MdNBS64	Chr2	8974962	8972879	TIR-NBS	Regular	Proximal
MDP0000184060	MdNBS65	Chr2	8974476	8978498	TIR-NBS-LRR	Regular	Proximal
MDP0000651853	MdNBS66	Chr2	35075092	35077111	TIR-NBS	Regular	Proximal
MDP0000769222	MdNBS67	Chr2	2877893	2875695	TIR-CC-NBS	Regular	Proximal
MDP0000414895	MdNBS68	Chr2	4535438	4536729	TIR-NBS	Regular	Proximal
MDP0000747568	MdNBS69	Chr2	7364460	7367279	TIR-CC-NBS	Regular	Dispersed
MDP0000758643	MdNBS70	Chr2	5709283	5709145	TIR-NBS	Regular	Dispersed
MDP0000314565	MdNBS71	Chr2	23076402	23081160	TIR-NBS	Regular	Proximal
MDP0000376721	MdNBS72	Chr2	29939047	29940730	TIR-NBS	Regular	Tandem
MDP0000688316	MdNBS73	Chr2	23164813	23169554	TIR-NBS-LRR	Regular	Tandem
MDP0000573412	MdNBS74	Chr2	35086347	35090341	TIR-NBS-LRR	Regular	Tandem
MDP0000746482	MdNBS75	Chr2	3996788	4001026	TIR-CC-NBS-LRR	Regular	Segmental
MDP0000468314	MdNBS76	Chr2	2707279	2710918	TIR-NBS-LRR	Regular	Proximal
MDP0000458576	MdNBS77	Chr2	3967880	3972931	TIR-NBS-LRR	Regular	Segmental
MDP0000373434	MdNBS78	Chr2	2719932	2723503	TIR-NBS-LRR	Regular	Proximal
MDP0000602346	MdNBS79	Chr2	4662918	4666898	TIR-CC-NBS-LRR	Regular	Proximal
MDP0000681569	MdNBS80	Chr2	4700642	4705592	TIR-CC-NBS-LRR	Regular	Proximal
MDP0000723101	MdNBS81	Chr2	4509286	4513748	TIR-CC-NBS-LRR	Regular	Proximal
MDP0000622549	MdNBS82	Chr2	3635971	3640133	TIR-CC-NBS-LRR	Regular	Segmental
MDP0000685087	MdNBS83	Chr2	2694102	2698622	TIR-CC-NBS-LRR	Regular	Proximal
MDP0000675405	MdNBS84	Chr2	3165789	3172541	TIR-NBS-LRR	Regular	Proximal
MDP0000207170	MdNBS85	Chr2	30218339	30222886	TIR-NBS-LRR	Regular	Dispersed
MDP0000603006	MdNBS86	Chr2	3609295	3614391	TIR-CC-NBS-LRR	Regular	Tandem
MDP0000723534	MdNBS87	Chr2	4173138	4178485	TIR-CC-NBS-LRR	Regular	Dispersed
MDP0000123565	MdNBS88	Chr2	23164795	23168675	TIR-NBS-LRR	Regular	Tandem
MDP0000258248	MdNBS89	Chr2	8081735	8074580	TIR-NBS-LRR	Regular	Tandem
MDP0000640736	MdNBS90	Chr2	3678241	3681597	TIR-CC-NBS-LRR	Regular	Segmental
MDP0000620944	MdNBS91	Chr2	8421367	8431320	TIR-NBS-LRR	Regular	Dispersed
MDP0000310472	MdNBS92	Chr2	23118060	23109958	TIR-NBS-LRR	Regular	Proximal
MDP0000282463	MdNBS93	Chr2	30046467	30048775	CC-NBS-LRR	Regular	Dispersed
MDP0000261720	MdNBS94	Chr2	35246085	35247716	CC-NBS	Regular	Tandem
MDP0000543721	MdNBS95	Chr2	35220648	35226859	CC-NBS-LRR	Regular	Tandem
MDP0000177416	MdNBS96	Chr2	8321679	8317543	CC-NBS	Regular	Tandem
MDP0000610303	MdNBS97	Chr2	4563367	4563939	NBS	Regular	Proximal
MDP0000751628	MdNBS98	Chr2	32928088	32928633	NBS	Regular	Dispersed
MDP0000414786	MdNBS99	Chr2	15335988	15339158	NBS-LRR	Regular	Segmental
MDP0000222790	MdNBS100	Chr2	15298527	15295380	CC-NBS-LRR	Regular	Proximal
MDP0000180482	MdNBS101	Chr2	15183034	15179752	CC-NBS-LRR	Regular	Proximal
MDP0000286425	MdNBS102	Chr2	15091785	15095697	CC-NBS-LRR	Regular	Tandem
MDP0000310183	MdNBS103	Chr2	6206936	6200016	CC-NBS-LRR	Regular	Dispersed
MDP0000119559	MdNBS104	Chr2	29692387	29692259	NBS	Regular	Dispersed
MDP0000278984	MdNBS105	Chr2	35245524	35246285	NBS	Regular	Tandem
MDP0000287465	MdNBS106	Chr2	5801333	5808280	CC-NBS	Regular	Segmental
MDP0000291035	MdNBS107	Chr2	15172788	15177481	NBS-LRR	Regular	Tandem
MDP0000184696	MdNBS108	Chr2	35237803	35242296	CC-NBS-LRR	Regular	Tandem
MDP0000640508	MdNBS109	Chr2	35218685	35223322	CC-NBS-LRR	Regular	Proximal
MDP0000312526	MdNBS110	Chr2	35220925	35220664	CC-NBS-LRR	Regular	Tandem
MDP0000165473	MdNBS111	Chr2	35231404	35234805	CC-NBS-LRR	Regular	Tandem
MDP0000157208	MdNBS112	Chr2	32695500	32699328	NBS-LRR	Regular	Segmental
MDP0000278041	MdNBS113	Chr2	23083981	23087112	NBS	Regular	Tandem
MDP0000221824	MdNBS114	Chr2	29947616	29948429	NBS	Regular	Proximal
MDP0000388401	MdNBS115	Chr2	2556264	2557463	NBS	Regular	Proximal
MDP0000696529	MdNBS116	Chr2	35088561	35089118	NBS	Regular	Proximal
MDP0000164725	MdNBS117	Chr2	15324390	15329900	NBS	Regular	Proximal
MDP0000430162	MdNBS118	Chr2	35122342	35122830	NBS	Regular	Proximal
MDP0000634007	MdNBS119	Chr2	3547814	3548196	NBS	Regular	Proximal
MDP0000176962	MdNBS120	Chr2	21981363	21983532	NBS	Regular	Proximal
MDP0000610013	MdNBS121	Chr2	23084557	23085078	NBS	Regular	Tandem
MDP0000478174	MdNBS122	Chr2	4513683	4514192	NBS	Regular	Proximal
MDP0000711805	MdNBS123	Chr2	3725869	3727999	NBS-LRR	Regular	Segmental
MDP0000610579	MdNBS124	Chr2	24348733	24349431	NBS	Regular	Dispersed
MDP0000396605	MdNBS125	Chr2	4665896	4667806	NBS	Regular	Proximal
MDP0000460947	MdNBS126	Chr2	4615319	4619759	NBS-LRR	Regular	Proximal
MDP0000483490	MdNBS127	Chr2	2708250	2709071	NBS	Regular	Proximal
MDP0000281804	MdNBS128	Chr2	15169549	15160675	NBS	Regular	Segmental
MDP0000275483	MdNBS129	Chr2	5673676	5681837	NBS	Regular	Proximal
MDP0000563856	MdNBS130	Chr2	3870168	3872449	NBS-LRR	Regular	Dispersed
MDP0000588667	MdNBS131	Chr2	3834217	3835404	NBS	Regular	Proximal
MDP0000170759	MdNBS132	Chr2	8066144	8072551	NBS-LRR	Regular	Tandem
MDP0000865612	MdNBS133	Chr2	10092835	10091591	NBS	Regular	Proximal
MDP0000214225	MdNBS134	Chr2	15091594	15089384	NBS-LRR	Regular	Segmental
MDP0000277651	MdNBS135	Chr2	3192878	3189296	NBS	Regular	Dispersed
MDP0000260265	MdNBS136	Chr2	28981930	28984499	NBS-LRR	Regular	Dispersed
MDP0000196734	MdNBS137	Chr2	15356585	15354850	NBS-LRR	Regular	Proximal
MDP0000646574	MdNBS138	Chr2	3528140	3529099	NBS	Regular	Proximal
MDP0000734768	MdNBS139	Chr2	3963189	3963707	NBS	Regular	Segmental
MDP0000158225	MdNBS140	Chr2	10011338	10004796	NBS-LRR	Regular	Dispersed
MDP0000512349	MdNBS141	Chr2	4701149	4701745	NBS	Regular	Proximal
MDP0000168490	MdNBS142	Chr2	23828010	23830204	NBS-LRR	Regular	Dispersed
MDP0000379183	MdNBS143	Chr2	4740112	4741056	NBS	Regular	Proximal
MDP0000752579	MdNBS144	Chr2	10090528	10092452	NBS	Regular	Proximal
MDP0000522693	MdNBS145	Chr2	3615408	3616082	NBS	Regular	Tandem
MDP0000382253	MdNBS146	Chr2	3680805	3681917	NBS	Regular	Segmental
MDP0000157225	MdNBS147	Chr2	15261498	15264674	NBS-LRR	Regular	Segmental
MDP0000577795	MdNBS148	Chr2	3531631	3532194	NBS	Regular	Segmental
MDP0000414829	MdNBS149	Chr2	3680615	3685691	NBS-LRR	Regular	Tandem
MDP0000746485	MdNBS150	Chr2	4006200	4008087	NBS	Regular	Dispersed
MDP0000722337	MdNBS151	Chr2	3515558	3516500	NBS	Regular	Proximal
MDP0000668041	MdNBS152	Chr2	8023707	8026817	NBS-LRR	Regular	Proximal
MDP0000216135	MdNBS153	Chr2	35221546	35223438	NBS-LRR	Regular	Tandem
MDP0000203206	MdNBS154	Chr2	29962743	29961232	NBS-LRR	Regular	Tandem
MDP0000565527	MdNBS155	Chr2	3881864	3884299	NBS-LRR	Regular	Segmental
MDP0000261612	MdNBS156	Chr2	33186657	33185340	NBS-LRR	Regular	Dispersed
MDP0000404538	MdNBS157	Chr2	4472928	4476068	NBS-LRR	Regular	Dispersed
MDP0000318654	MdNBS158	Chr2	31915819	31922713	NBS-LRR	Regular	Tandem
MDP0000129674	MdNBS159	Chr2	31913156	31910135	NBS-LRR	Regular	Tandem
MDP0000393752	MdNBS160	Chr2	3628331	3630572	NBS-LRR	Regular	Proximal
MDP0000582438	MdNBS161	Chr2	4129240	4132415	NBS-LRR	Regular	Dispersed
MDP0000430035	MdNBS162	Chr2	3834348	3838744	NBS-LRR	Regular	Dispersed
MDP0000243519	MdNBS163	Chr2	29956565	29959792	NBS-LRR	Regular	Tandem
MDP0000298828	MdNBS164	Chr2	29965073	29963628	CC-NBS-LRR	Regular	Tandem
MDP0000466397	MdNBS165	Chr2	3940831	3943960	NBS-LRR	Regular	Dispersed
MDP0000198658	MdNBS166	Chr2	32808627	32813794	NBS-LRR	Regular	Dispersed
MDP0000285823	MdNBS167	Chr2	5660018	5645614	NBS-LRR	Regular	Proximal
MDP0000272435	MdNBS168	Chr2	4998558	5006033	NBS-LRR	Regular	Tandem
MDP0000377050	MdNBS169	Chr3	18902535	18903875	TIR-NBS	Regular	Dispersed
MDP0000292353	MdNBS170	Chr3	33347587	33348395	TIR-NBS	Regular	Dispersed
MDP0000214891	MdNBS171	Chr3	30013410	30011101	TIR-NBS	Regular	Dispersed
MDP0000748617	MdNBS172	Chr3	6998408	7003653	TIR-NBS-LRR	Regular	Dispersed
MDP0000317856	MdNBS173	Chr3	15938166	15944091	TIR-NBS-LRR	Regular	Dispersed
MDP0000608722	MdNBS174	Chr3	8369669	8373975	TIR-CC-NBS-LRR	Regular	Dispersed
MDP0000275115	MdNBS175	Chr3	1683170	1690715	CC-NBS-LRR	Regular	Proximal
MDP0000266458	MdNBS176	Chr3	29270769	29271732	NBS	Regular	Dispersed
MDP0000162814	MdNBS177	Chr3	2140210	2138461	CC-NBS	Regular	Dispersed
MDP0000158933	MdNBS178	Chr3	4610241	4603585	CC-NBS-LRR	Regular	Tandem
MDP0000182993	MdNBS179	Chr3	1601543	1605792	CC-NBS	Regular	Proximal
MDP0000178490	MdNBS180	Chr3	2449319	2452253	CC-NBS-LRR	Regular	Dispersed
MDP0000240942	MdNBS181	Chr3	4544849	4538243	CC-NBS	Regular	Proximal
MDP0000285888	MdNBS182	Chr3	16633934	16625672	CC-NBS-LRR	Regular	Dispersed
MDP0000148410	MdNBS183	Chr3	19874084	19875643	CC-NBS	Regular	Segmental
MDP0000643262	MdNBS184	Chr3	19993697	19995204	CC-NBS	Regular	Proximal
MDP0000308069	MdNBS185	Chr3	19912332	19909912	CC-NBS	Regular	Proximal
MDP0000305019	MdNBS186	Chr3	2342127	2345993	NBS-LRR	Regular	Proximal
MDP0000151002	MdNBS187	Chr3	19915192	19915161	CC-NBS-LRR	Regular	Segmental
MDP0000874507	MdNBS188	Chr3	24352349	24349200	NBS-LRR	Regular	Dispersed
MDP0000850531	MdNBS189	Chr3	19809335	19809039	CC-NBS-LRR	Regular	Proximal
MDP0000303694	MdNBS190	Chr3	19857675	19862559	CC-NBS-LRR	Regular	Proximal
MDP0000197315	MdNBS191	Chr3	10421776	10421522	NBS	Regular	Tandem
MDP0000191188	MdNBS192	Chr3	1214313	1215008	NBS	Regular	Proximal
MDP0000290896	MdNBS193	Chr3	5992381	5991227	NBS	Regular	Proximal
MDP0000486255	MdNBS194	Chr3	28029845	28031344	NBS	Regular	Dispersed
MDP0000131540	MdNBS195	Chr3	18267390	18267338	NBS	Regular	Dispersed
MDP0000621214	MdNBS196	Chr3	10421144	10421897	NBS	Regular	Tandem
MDP0000162375	MdNBS197	Chr3	20429421	20427518	NBS-LRR	Regular	Dispersed
MDP0000264750	MdNBS198	Chr3	7059469	7054747	CC-NBS-LRR	Regular	Segmental
MDP0000224017	MdNBS199	Chr3	4514024	4513233	NBS	Regular	Segmental
MDP0000309947	MdNBS200	Chr3	32123860	32124630	NBS	Regular	Tandem
MDP0000141377	MdNBS201	Chr3	1198055	1198972	NBS	Regular	Segmental
MDP0000269188	MdNBS202	Chr3	1223463	1229267	CC-NBS-LRR	Regular	Proximal
MDP0000703006	MdNBS203	Chr3	32123577	32126176	NBS	Regular	Proximal
MDP0000130376	MdNBS204	Chr3	989892	990284	NBS	Regular	Dispersed
MDP0000258016	MdNBS205	Chr3	6355359	6351328	CC-NBS	Regular	Proximal
MDP0000150519	MdNBS206	Chr3	10421483	10422266	NBS	Regular	Tandem
MDP0000209861	MdNBS207	Chr3	32172528	32175791	NBS-LRR	Regular	Proximal
MDP0000218445	MdNBS208	Chr3	32128604	32131984	NBS-LRR	Regular	Tandem
MDP0000316559	MdNBS209	Chr3	19707247	19705327	NBS-LRR	Regular	Dispersed
MDP0000207179	MdNBS210	Chr3	32121669	32127117	NBS-LRR	Regular	Proximal
MDP0000420871	MdNBS211	Chr4	21876359	21878453	TIR-NBS	Regular	Segmental
MDP0000173893	MdNBS212	Chr4	13528626	13525002	TIR-NBS-LRR	Regular	Dispersed
MDP0000279585	MdNBS213	Chr4	21464975	21468441	TIR-NBS	Regular	Dispersed
MDP0000221531	MdNBS214	Chr4	17325182	17326670	TIR-CC-NBS	Regular	Dispersed
MDP0000125643	MdNBS215	Chr4	19622044	19617357	TIR-NBS-LRR	Regular	Dispersed
MDP0000166360	MdNBS216	Chr4	2574876	2579115	TIR-NBS-LRR	Regular	Proximal
MDP0000306942	MdNBS217	Chr4	20815770	20813233	CC-NBS	Regular	Proximal
MDP0000227461	MdNBS218	Chr4	12501008	12497223	CC-NBS-LRR	Regular	Proximal
MDP0000516713	MdNBS219	Chr4	12397180	12399651	CC-NBS-LRR	Regular	Tandem
MDP0000312812	MdNBS220	Chr4	20782046	20787117	CC-NBS-LRR	Regular	Proximal
MDP0000458200	MdNBS221	Chr4	22396704	22398437	NBS-LRR	Regular	Tandem
MDP0000168497	MdNBS222	Chr4	434725	437306	NBS-LRR	Regular	Dispersed
MDP0000296620	MdNBS223	Chr4	12648811	12652004	NBS	Regular	Dispersed
MDP0000701213	MdNBS224	Chr4	12405155	12406009	NBS	Regular	Dispersed
MDP0000160289	MdNBS225	Chr4	18755198	18755122	NBS-LRR	Regular	Dispersed
MDP0000197195	MdNBS226	Chr4	12559886	12562749	NBS-LRR	Regular	Dispersed
MDP0000265485	MdNBS227	Chr4	22400307	22399096	NBS-LRR	Regular	Tandem
MDP0000300921	MdNBS228	Chr4	22401596	22400385	NBS-LRR	Regular	Proximal
MDP0000513626	MdNBS229	Chr4	12393530	12396117	NBS-LRR	Regular	Tandem
MDP0000171005	MdNBS230	Chr4	9663974	9662525	NBS-LRR	Regular	Dispersed
MDP0000291857	MdNBS231	Chr4	12437822	12437764	NBS-LRR	Regular	Proximal
MDP0000505414	MdNBS232	Chr5	22385516	22395185	TIR-CC-NBS-LRR	Regular	Dispersed
MDP0000662618	MdNBS233	Chr5	18044933	18054582	TIR-NBS	Regular	Proximal
MDP0000178170	MdNBS234	Chr5	18810091	18814868	TIR-CC-NBS	Regular	Tandem
MDP0000240977	MdNBS235	Chr5	13760825	13759062	TIR-NBS	Regular	Dispersed
MDP0000218361	MdNBS236	Chr5	4173766	4168153	TIR-NBS-LRR	Regular	Tandem
MDP0000291494	MdNBS237	Chr5	16840731	16840299	TIR-NBS	Regular	Dispersed
MDP0000220582	MdNBS238	Chr5	4149628	4154401	TIR-CC-NBS-LRR	Regular	Segmental
MDP0000129088	MdNBS239	Chr5	3216125	3219476	TIR-NBS-LRR	Regular	Tandem
MDP0000378930	MdNBS240	Chr5	3212204	3217259	TIR-NBS-LRR	Regular	Tandem
MDP0000285776	MdNBS241	Chr5	2277334	2271744	TIR-NBS-LRR	Regular	Dispersed
MDP0000749757	MdNBS242	Chr5	18100869	18105528	TIR-NBS-LRR	Regular	Proximal
MDP0000292704	MdNBS243	Chr5	16197573	16199734	TIR-NBS-LRR	Regular	Dispersed
MDP0000400164	MdNBS244	Chr5	18804941	18811293	TIR-NBS-LRR	Regular	Tandem
MDP0000193014	MdNBS245	Chr5	18809596	18816494	TIR-NBS-LRR	Regular	Tandem
MDP0000265756	MdNBS246	Chr5	16184678	16180634	TIR-NBS-LRR	Regular	Dispersed
MDP0000258454	MdNBS247	Chr5	28731545	28726064	TIR-NBS-LRR	Regular	Proximal
MDP0000317557	MdNBS248	Chr5	13793720	13792373	CC-NBS	Regular	Dispersed
MDP0000284876	MdNBS249	Chr5	13782752	13788765	CC-NBS-LRR	Regular	Dispersed
MDP0000311735	MdNBS250	Chr5	15258627	15246757	CC-NBS-LRR	Regular	Tandem
MDP0000173257	MdNBS251	Chr5	14394997	14394348	NBS	Regular	Dispersed
MDP0000463968	MdNBS252	Chr5	19494763	19495215	NBS	Regular	Dispersed
MDP0000568197	MdNBS253	Chr5	18866539	18868002	NBS	Regular	Tandem
MDP0000304327	MdNBS254	Chr5	19235673	19228793	CC-NBS	Regular	Dispersed
MDP0000178408	MdNBS255	Chr5	25641221	25643832	NBS	Regular	Dispersed
MDP0000272916	MdNBS256	Chr5	4030285	4041120	NBS-LRR	Regular	Segmental
MDP0000553241	MdNBS257	Chr5	16914887	16916399	NBS	Regular	Dispersed
MDP0000279719	MdNBS258	Chr5	4076473	4070333	NBS-LRR	Regular	Proximal
MDP0000200491	MdNBS259	Chr5	17611825	17613776	NBS-LRR	Regular	Dispersed
MDP0000642001	MdNBS260	Chr5	21720003	21724173	NBS-LRR	Regular	Proximal
MDP0000312861	MdNBS261	Chr5	18864732	18863883	NBS-LRR	Regular	Tandem
MDP0000299682	MdNBS262	Chr5	28737515	28726973	NBS-LRR	Regular	Proximal
MDP0000675339	MdNBS263	Chr5	18207001	18211106	NBS-LRR	Regular	Proximal
MDP0000121968	MdNBS264	Chr5	11480863	11483841	NBS-LRR	Regular	Dispersed
MDP0000150457	MdNBS265	Chr5	18809370	18811826	NBS-LRR	Regular	Tandem
MDP0000244117	MdNBS266	Chr5	9555774	9558805	NBS-LRR	Regular	Dispersed
MDP0000147241	MdNBS267	Chr5	4156700	4150661	NBS-LRR	Regular	Segmental
MDP0000223442	MdNBS268	Chr5	18185161	18181482	NBS-LRR	Regular	Tandem
MDP0000663755	MdNBS269	Chr5	21713983	21719035	NBS-LRR	Regular	Tandem
MDP0000399716	MdNBS270	Chr6	12056978	12067701	TIR-NBS-LRR	Regular	Tandem
MDP0000668433	MdNBS271	Chr6	12117983	12120218	TIR-NBS-LRR	Regular	Proximal
MDP0000187349	MdNBS272	Chr6	23542264	23532101	CC-NBS-LRR	Regular	Proximal
MDP0000142854	MdNBS273	Chr6	15307161	15305989	NBS	Regular	Proximal
MDP0000131151	MdNBS274	Chr6	15304583	15308997	CC-NBS	Regular	Tandem
MDP0000153244	MdNBS275	Chr6	15301022	15305436	CC-NBS	Regular	Segmental
MDP0000811127	MdNBS276	Chr6	2947777	2950862	CC-NBS-LRR	Regular	Tandem
MDP0000624125	MdNBS277	Chr6	12118911	12122642	NBS-LRR	Regular	Proximal
MDP0000289594	MdNBS278	Chr6	21389245	21387909	NBS	Regular	Proximal
MDP0000917197	MdNBS279	Chr6	11088373	11087087	NBS	Regular	Dispersed
MDP0000585239	MdNBS280	Chr6	2934657	2937482	CC-NBS-LRR	Regular	Proximal
MDP0000148432	MdNBS281	Chr6	12085288	12088120	NBS-LRR	Regular	Tandem
MDP0000811129	MdNBS282	Chr6	2957051	2959900	NBS-LRR	Regular	Tandem
MDP0000188564	MdNBS283	Chr6	12119948	12118867	NBS-LRR	Regular	Proximal
MDP0000188164	MdNBS284	Chr6	12087745	12085210	NBS-LRR	Regular	Tandem
MDP0000257606	MdNBS285	Chr6	12097909	12090118	NBS-LRR	Regular	Proximal
MDP0000906293	MdNBS286	Chr6	2957321	2960170	NBS-LRR	Regular	Tandem
MDP0000315612	MdNBS287	Chr7	8948752	8955821	TIR-CC-NBS	Regular	Tandem
MDP0000446521	MdNBS288	Chr7	22938361	22941378	TIR-NBS	Regular	Dispersed
MDP0000692523	MdNBS289	Chr7	1130288	1133172	TIR-NBS	Regular	Dispersed
MDP0000168302	MdNBS290	Chr7	8955245	8950716	TIR-NBS	Regular	Tandem
MDP0000540495	MdNBS291	Chr7	21858950	21860704	TIR-NBS	Regular	Segmental
MDP0000392360	MdNBS292	Chr7	21873960	21875462	TIR-NBS	Regular	Proximal
MDP0000577836	MdNBS293	Chr7	21663922	21666011	TIR-NBS	Regular	Dispersed
MDP0000293188	MdNBS294	Chr7	12167053	12171808	TIR-NBS-LRR	Regular	Dispersed
MDP0000525273	MdNBS295	Chr7	22837977	22845430	TIR-NBS-LRR	Regular	Segmental
MDP0000446522	MdNBS296	Chr7	22942638	22946466	TIR-NBS-LRR	Regular	Segmental
MDP0000283542	MdNBS297	Chr7	8944253	8956767	TIR-CC-NBS-LRR	Regular	Dispersed
MDP0000216668	MdNBS298	Chr7	6525461	6522584	TIR-NBS-LRR	Regular	Tandem
MDP0000480926	MdNBS299	Chr7	2127140	2130058	CC-NBS-LRR	Regular	Tandem
MDP0000266073	MdNBS300	Chr7	16610434	16615627	CC-NBS-LRR	Regular	Dispersed
MDP0000277725	MdNBS301	Chr7	2847124	2842869	NBS-LRR	Regular	Segmental
MDP0000232833	MdNBS302	Chr7	3714195	3708292	CC-NBS-LRR	Regular	Dispersed
MDP0000200701	MdNBS303	Chr7	21865141	21866232	NBS	Regular	Proximal
MDP0000139028	MdNBS304	Chr7	22211817	22214462	CC-NBS-LRR	Regular	Tandem
MDP0000395902	MdNBS305	Chr7	22775633	22778470	CC-NBS-LRR	Regular	Tandem
MDP0000137113	MdNBS306	Chr7	22741851	22744688	CC-NBS-LRR	Regular	Segmental
MDP0000127009	MdNBS307	Chr7	1385893	1390896	NBS-LRR	Regular	Segmental
MDP0000129379	MdNBS308	Chr7	1817521	1820259	CC-NBS-LRR	Regular	Segmental
MDP0000241462	MdNBS309	Chr7	1216798	1220308	CC-NBS-LRR	Regular	Tandem
MDP0000243301	MdNBS310	Chr7	1236934	1239357	CC-NBS-LRR	Regular	Segmental
MDP0000303549	MdNBS311	Chr7	21888391	21899083	CC-NBS-LRR	Regular	Proximal
MDP0000243304	MdNBS312	Chr7	1697865	1697564	NBS	Regular	Segmental
MDP0000274330	MdNBS313	Chr7	759528	759027	NBS	Regular	Dispersed
MDP0000269310	MdNBS314	Chr7	3221021	3219175	NBS-LRR	Regular	Dispersed
MDP0000711760	MdNBS315	Chr7	5068146	5069735	NBS	Regular	Dispersed
MDP0000287798	MdNBS316	Chr7	1827941	1829386	NBS	Regular	Tandem
MDP0000900762	MdNBS317	Chr7	22927837	22928670	NBS	Regular	Proximal
MDP0000726867	MdNBS318	Chr7	23537702	23545619	NBS-LRR	Regular	Segmental
MDP0000221045	MdNBS319	Chr7	3230664	3232843	CC-NBS	Regular	Segmental
MDP0000252913	MdNBS320	Chr7	22781948	22784591	NBS	Regular	Tandem
MDP0000275724	MdNBS321	Chr7	3281580	3284386	CC-NBS	Regular	Tandem
MDP0000206759	MdNBS322	Chr7	21638043	21642302	NBS-LRR	Regular	Proximal
MDP0000259862	MdNBS323	Chr7	1403687	1406544	NBS	Regular	Dispersed
MDP0000287797	MdNBS324	Chr7	20859061	20854191	NBS	Regular	Tandem
MDP0000643985	MdNBS325	Chr7	3221435	3221863	NBS	Regular	Dispersed
MDP0000213971	MdNBS326	Chr7	1856451	1859856	NBS-LRR	Regular	Proximal
MDP0000239512	MdNBS327	Chr7	1692144	1692767	NBS	Regular	Segmental
MDP0000301298	MdNBS328	Chr7	21857774	21855528	NBS-LRR	Regular	Proximal
MDP0000196621	MdNBS329	Chr7	1184098	1183960	NBS-LRR	Regular	Proximal
MDP0000292810	MdNBS330	Chr7	1392584	1396976	NBS-LRR	Regular	Tandem
MDP0000206335	MdNBS331	Chr7	1182151	1186964	CC-NBS-LRR	Regular	Proximal
MDP0000307150	MdNBS332	Chr7	21865245	21873426	NBS-LRR	Regular	Proximal
MDP0000281765	MdNBS333	Chr7	22892704	22883079	NBS-LRR	Regular	Dispersed
MDP0000140978	MdNBS334	Chr7	1746750	1746512	NBS-LRR	Regular	Dispersed
MDP0000308010	MdNBS335	Chr7	8242525	8252768	NBS-LRR	Regular	Tandem
MDP0000226112	MdNBS336	Chr7	1832266	1829148	CC-NBS-LRR	Regular	Segmental
MDP0000289031	MdNBS337	Chr7	2877313	2884857	NBS-LRR	Regular	Proximal
MDP0000774112	MdNBS338	Chr7	22210674	22213319	CC-NBS-LRR	Regular	Tandem
MDP0000166759	MdNBS339	Chr7	1149586	1152396	NBS-LRR	Regular	Segmental
MDP0000772634	MdNBS340	Chr7	1916964	1921328	CC-NBS-LRR	Regular	Dispersed
MDP0000304378	MdNBS341	Chr7	1747410	1747183	NBS-LRR	Regular	Segmental
MDP0000210562	MdNBS342	Chr7	21866362	21861351	NBS-LRR	Regular	Proximal
MDP0000249156	MdNBS343	Chr7	22748356	22751877	NBS-LRR	Regular	Tandem
MDP0000376600	MdNBS344	Chr8	2415194	2419166	TIR-NBS-LRR	Regular	Dispersed
MDP0000710422	MdNBS345	Chr8	24610406	24612309	TIR-NBS	Regular	Tandem
MDP0000642458	MdNBS346	Chr8	26907798	26909542	TIR-NBS	Regular	Dispersed
MDP0000210537	MdNBS347	Chr8	26861254	26866039	TIR-NBS-LRR	Regular	Tandem
MDP0000580157	MdNBS348	Chr8	28268123	28269774	TIR-NBS	Regular	Tandem
MDP0000234409	MdNBS349	Chr8	26861211	26863154	TIR-NBS	Regular	Tandem
MDP0000150345	MdNBS350	Chr8	24611428	24610201	TIR-NBS	Regular	Tandem
MDP0000255556	MdNBS351	Chr8	24594872	24597351	TIR-NBS	Regular	Tandem
MDP0000685425	MdNBS352	Chr8	10230818	10236478	TIR-NBS-LRR	Regular	Dispersed
MDP0000403796	MdNBS353	Chr8	11645040	11649823	TIR-NBS-LRR	Regular	Dispersed
MDP0000196909	MdNBS354	Chr8	2772435	2780364	TIR-CC-NBS-LRR	Regular	Dispersed
MDP0000457940	MdNBS355	Chr8	9964776	9971063	TIR-CC-NBS-LRR	Regular	Segmental
MDP0000222077	MdNBS356	Chr8	9902307	9914264	TIR-NBS-LRR	Regular	Proximal
MDP0000754365	MdNBS357	Chr8	5456374	5461669	TIR-CC-NBS-LRR	Regular	Dispersed
MDP0000437040	MdNBS358	Chr8	9627527	9631743	TIR-NBS-LRR	Regular	Dispersed
MDP0000220580	MdNBS359	Chr8	9906791	9900374	TIR-NBS-LRR	Regular	Proximal
MDP0000754524	MdNBS360	Chr8	24278895	24282868	TIR-NBS-LRR	Regular	Dispersed
MDP0000641933	MdNBS361	Chr8	10161684	10166492	TIR-NBS-LRR	Regular	Segmental
MDP0000184177	MdNBS362	Chr8	28273140	28278924	TIR-NBS-LRR	Regular	Tandem
MDP0000290212	MdNBS363	Chr8	22333366	22324517	TIR-NBS-LRR	Regular	Segmental
MDP0000166800	MdNBS364	Chr8	13666676	13667959	CC-NBS	Regular	Dispersed
MDP0000715979	MdNBS365	Chr8	5399364	5400644	CC-NBS	Regular	Proximal
MDP0000291205	MdNBS366	Chr8	4195536	4188202	CC-NBS-LRR	Regular	Tandem
MDP0000287433	MdNBS367	Chr8	23151737	23142880	CC-NBS	Regular	Tandem
MDP0000310092	MdNBS368	Chr8	7591538	7590658	CC-NBS-LRR	Regular	Dispersed
MDP0000258985	MdNBS369	Chr8	7458531	7461254	CC-NBS-LRR	Regular	Proximal
MDP0000374227	MdNBS370	Chr8	14003949	14007503	CC-NBS-LRR	Regular	Segmental
MDP0000167895	MdNBS371	Chr8	13671177	13670922	CC-NBS-LRR	Regular	Tandem
MDP0000135249	MdNBS372	Chr8	13031356	13034325	CC-NBS-LRR	Regular	Proximal
MDP0000169431	MdNBS373	Chr8	13667894	13670866	CC-NBS-LRR	Regular	Tandem
MDP0000207438	MdNBS374	Chr8	25525482	25523762	CC-NBS-LRR	Regular	Dispersed
MDP0000142781	MdNBS375	Chr8	12819785	12817700	NBS-LRR	Regular	Proximal
MDP0000309287	MdNBS376	Chr8	13236934	13236656	CC-NBS-LRR	Regular	Tandem
MDP0000309995	MdNBS377	Chr8	13261577	13260635	CC-NBS-LRR	Regular	Proximal
MDP0000312668	MdNBS378	Chr8	12726210	12728682	CC-NBS-LRR	Regular	Proximal
MDP0000464475	MdNBS379	Chr8	12739417	12744787	CC-NBS-LRR	Regular	Tandem
MDP0000185304	MdNBS380	Chr8	4131822	4135028	NBS	Regular	Proximal
MDP0000410551	MdNBS381	Chr8	13529579	13530933	NBS	Regular	Dispersed
MDP0000171229	MdNBS382	Chr8	13530252	13531814	NBS-LRR	Regular	Dispersed
MDP0000297478	MdNBS383	Chr8	4181352	4184362	NBS-LRR	Regular	Proximal
MDP0000322685	MdNBS384	Chr8	5406880	5408760	NBS	Regular	Dispersed
MDP0000321938	MdNBS385	Chr8	24599807	24616882	NBS	Regular	Tandem
MDP0000269116	MdNBS386	Chr8	1436977	1435253	NBS-LRR	Regular	Dispersed
MDP0000296048	MdNBS387	Chr8	5408704	5410779	NBS-LRR	Regular	Segmental
MDP0000188435	MdNBS388	Chr8	9573210	9576446	NBS	Regular	Dispersed
MDP0000125445	MdNBS389	Chr8	4195353	4197798	NBS	Regular	Tandem
MDP0000200122	MdNBS390	Chr8	4156156	4154129	NBS-LRR	Regular	Proximal
MDP0000527649	MdNBS391	Chr8	1400065	1400985	NBS	Regular	Dispersed
MDP0000246080	MdNBS392	Chr8	24624985	24627235	NBS	Regular	Proximal
MDP0000533075	MdNBS393	Chr8	17042565	17044394	NBS	Regular	Tandem
MDP0000190871	MdNBS394	Chr8	4122979	4126191	NBS-LRR	Regular	Proximal
MDP0000210357	MdNBS395	Chr8	4120335	4118845	NBS	Regular	Proximal
MDP0000154617	MdNBS396	Chr8	12831014	12830707	NBS	Regular	Proximal
MDP0000249539	MdNBS397	Chr8	13027224	13028965	NBS-LRR	Regular	Dispersed
MDP0000150227	MdNBS398	Chr8	7478015	7476245	NBS-LRR	Regular	Proximal
MDP0000270204	MdNBS399	Chr8	29078033	29085879	NBS-LRR	Regular	Dispersed
MDP0000314069	MdNBS400	Chr8	12758799	12760718	NBS-LRR	Regular	Proximal
MDP0000151069	MdNBS401	Chr8	10021507	10024473	NBS-LRR	Regular	Dispersed
MDP0000427071	MdNBS402	Chr9	1534158	1537501	TIR-NBS	Regular	Tandem
MDP0000680893	MdNBS403	Chr9	1465377	1469547	TIR-NBS-LRR	Regular	Segmental
MDP0000425190	MdNBS404	Chr9	1704743	1707866	TIR-NBS	Regular	Segmental
MDP0000396307	MdNBS405	Chr9	1704634	1716742	TIR-NBS-LRR	Regular	Segmental
MDP0000260910	MdNBS406	Chr9	1392631	1395312	TIR-NBS	Regular	Dispersed
MDP0000704959	MdNBS407	Chr9	1644863	1652124	TIR-NBS	Regular	Proximal
MDP0000309999	MdNBS408	Chr9	1540476	1550087	TIR-NBS	Regular	Segmental
MDP0000288446	MdNBS409	Chr9	1546120	1536974	TIR-NBS-LRR	Regular	Tandem
MDP0000733256	MdNBS410	Chr9	15294356	15299094	TIR-CC-NBS	Regular	Dispersed
MDP0000586712	MdNBS411	Chr9	1531749	1536171	TIR-NBS-LRR	Regular	Tandem
MDP0000286727	MdNBS412	Chr9	2640817	2650206	TIR-NBS-LRR	Regular	Proximal
MDP0000393857	MdNBS413	Chr9	2689837	2697443	TIR-NBS-LRR	Regular	Tandem
MDP0000724111	MdNBS414	Chr9	2351237	2362115	TIR-CC-NBS-LRR	Regular	Dispersed
MDP0000631647	MdNBS415	Chr9	19211330	19217888	TIR-NBS-LRR	Regular	Proximal
MDP0000403562	MdNBS416	Chr9	19341336	19345670	TIR-NBS-LRR	Regular	Proximal
MDP0000740574	MdNBS417	Chr9	1452421	1457690	TIR-NBS-LRR	Regular	Segmental
MDP0000134667	MdNBS418	Chr9	15025690	15022727	TIR-NBS-LRR	Regular	Proximal
MDP0000287354	MdNBS419	Chr9	14994069	14991102	TIR-NBS-LRR	Regular	Tandem
MDP0000737010	MdNBS420	Chr9	1625871	1630618	TIR-NBS-LRR	Regular	Segmental
MDP0000151484	MdNBS421	Chr9	1385285	1382099	TIR-NBS-LRR	Regular	Dispersed
MDP0000279093	MdNBS422	Chr9	1487002	1492000	TIR-NBS-LRR	Regular	Segmental
MDP0000264975	MdNBS423	Chr9	1487278	1476102	TIR-NBS-LRR	Regular	Segmental
MDP0000311929	MdNBS424	Chr9	1472962	1478362	TIR-NBS-LRR	Regular	Proximal
MDP0000201173	MdNBS425	Chr9	20921434	20914105	CC-NBS-LRR	Regular	Dispersed
MDP0000141556	MdNBS426	Chr9	30212029	30211967	NBS	Regular	Dispersed
MDP0000278660	MdNBS427	Chr9	30216213	30218427	CC-NBS	Regular	Tandem
MDP0000305556	MdNBS428	Chr9	30219179	30215838	CC-NBS-LRR	Regular	Tandem
MDP0000629683	MdNBS429	Chr9	30219260	30220122	CC-NBS	Regular	Dispersed
MDP0000125338	MdNBS430	Chr9	18382151	18384869	CC-NBS-LRR	Regular	Proximal
MDP0000173414	MdNBS431	Chr9	3517976	3520356	CC-NBS-LRR	Regular	Dispersed
MDP0000165669	MdNBS432	Chr9	32979198	32983430	CC-NBS-LRR	Regular	Dispersed
MDP0000164128	MdNBS433	Chr9	13586759	13586724	NBS-LRR	Regular	Tandem
MDP0000713635	MdNBS434	Chr9	2688841	2690350	NBS	Regular	Tandem
MDP0000156770	MdNBS435	Chr9	14921681	14921600	NBS	Regular	Proximal
MDP0000198017	MdNBS436	Chr9	1570676	1573029	NBS-LRR	Regular	Dispersed
MDP0000734656	MdNBS437	Chr9	1503744	1506193	NBS	Regular	Proximal
MDP0000159004	MdNBS438	Chr9	13567591	13567507	NBS-LRR	Regular	Segmental
MDP0000207919	MdNBS439	Chr9	10396040	10394321	NBS-LRR	Regular	Tandem
MDP0000530336	MdNBS440	Chr9	2288771	2291493	NBS-LRR	Regular	Dispersed
MDP0000268912	MdNBS441	Chr9	18390941	18387582	CC-NBS-LRR	Regular	Proximal
MDP0000164781	MdNBS442	Chr9	15373444	15377906	NBS-LRR	Regular	Dispersed
MDP0000255546	MdNBS443	Chr9	1527300	1518975	NBS-LRR	Regular	Proximal
MDP0000254608	MdNBS444	Chr9	1668188	1675734	NBS-LRR	Regular	Segmental
MDP0000671190	MdNBS445	Chr9	3857414	3866339	CC-NBS-LRR	Regular	Dispersed
MDP0000225069	MdNBS446	Chr9	1676749	1674422	NBS-LRR	Regular	Dispersed
MDP0000122964	MdNBS447	Chr9	13588054	13590919	NBS-LRR	Regular	Tandem
MDP0000736915	MdNBS448	Chr10	26907675	26915916	TIR-NBS-LRR	Regular	Tandem
MDP0000219893	MdNBS449	Chr10	28700097	28694628	TIR-NBS	Regular	Segmental
MDP0000735861	MdNBS450	Chr10	26943943	26947407	TIR-NBS-LRR	Regular	Proximal
MDP0000270559	MdNBS451	Chr10	19545380	19554378	TIR-NBS-LRR	Regular	Tandem
MDP0000295727	MdNBS452	Chr10	3593323	3592037	TIR-NBS	Regular	Dispersed
MDP0000240781	MdNBS453	Chr10	3098077	3097655	TIR-NBS	Regular	Tandem
MDP0000311052	MdNBS454	Chr10	3616059	3613521	TIR-NBS-LRR	Regular	Dispersed
MDP0000288587	MdNBS455	Chr10	28686971	28672767	TIR-NBS-LRR	Regular	Segmental
MDP0000455346	MdNBS456	Chr10	7151597	7155572	TIR-NBS-LRR	Regular	Proximal
MDP0000295886	MdNBS457	Chr10	762622	759046	TIR-NBS-LRR	Regular	Tandem
MDP0000472864	MdNBS458	Chr10	759240	763240	TIR-NBS-LRR	Regular	Tandem
MDP0000465174	MdNBS459	Chr10	7197543	7202318	TIR-NBS-LRR	Regular	Tandem
MDP0000637744	MdNBS460	Chr10	719502	723924	TIR-CC-NBS-LRR	Regular	Tandem
MDP0000284479	MdNBS461	Chr10	622023	618843	TIR-CC-NBS-LRR	Regular	Proximal
MDP0000490004	MdNBS462	Chr10	13915455	13924401	TIR-NBS-LRR	Regular	Dispersed
MDP0000194077	MdNBS463	Chr10	4529571	4523406	TIR-NBS-LRR	Regular	Dispersed
MDP0000119251	MdNBS464	Chr10	13719929	13714556	TIR-NBS-LRR	Regular	Proximal
MDP0000288298	MdNBS465	Chr10	13710190	13721483	TIR-NBS-LRR	Regular	Segmental
MDP0000319352	MdNBS466	Chr10	15146827	15156692	TIR-NBS-LRR	Regular	Segmental
MDP0000312852	MdNBS467	Chr10	33153926	33157636	CC-NBS-LRR	Regular	Tandem
MDP0000187390	MdNBS468	Chr10	11208823	11210631	CC-NBS-LRR	Regular	Dispersed
MDP0000193288	MdNBS469	Chr10	23104226	23109892	CC-NBS-LRR	Regular	Tandem
MDP0000263715	MdNBS470	Chr10	30711216	30711045	CC-NBS	Regular	Proximal
MDP0000569527	MdNBS471	Chr10	23039709	23042896	CC-NBS-LRR	Regular
MDP0000600078	MdNBS472	Chr10	23003272	23005920	CC-NBS-LRR	Regular	Proximal
MDP0000312967	MdNBS473	Chr10	23039709	23046224	CC-NBS-LRR	Regular	Proximal
MDP0000463166	MdNBS474	Chr10	9979125	9981620	CC-NBS-LRR	Regular	Proximal
MDP0000267389	MdNBS475	Chr10	30733699	30731143	NBS	Regular	Proximal
MDP0000170409	MdNBS476	Chr10	9260902	9262870	NBS-LRR	Regular	Dispersed
MDP0000569038	MdNBS477	Chr10	31885642	31886802	NBS	Regular	Dispersed
MDP0000120040	MdNBS478	Chr10	28027104	28026440	NBS	Regular	Dispersed
MDP0000173626	MdNBS479	Chr10	26905421	26905020	NBS	Regular	Tandem
MDP0000143915	MdNBS480	Chr10	29315944	29317331	NBS	Regular	Tandem
MDP0000611963	MdNBS481	Chr10	19545190	19548293	NBS-LRR	Regular	Tandem
MDP0000249484	MdNBS482	Chr10	29320268	29319722	NBS	Regular	Tandem
MDP0000770818	MdNBS483	Chr10	32120819	32120752	NBS	Regular	Dispersed
MDP0000149997	MdNBS484	Chr10	3682858	3680281	NBS-LRR	Regular	Dispersed
MDP0000213983	MdNBS485	Chr10	33153650	33151225	NBS-LRR	Regular	Tandem
MDP0000184756	MdNBS486	Chr10	19571473	19567076	NBS-LRR	Regular	Dispersed
MDP0000265855	MdNBS487	Chr10	9936667	9948480	CC-NBS-LRR	Regular	Proximal
MDP0000297546	MdNBS488	Chr10	29314218	29315753	CC-NBS	Regular	Proximal
MDP0000136651	MdNBS489	Chr10	26909180	26905770	NBS	Regular	Tandem
MDP0000162225	MdNBS490	Chr10	26529525	26532506	NBS-LRR	Regular	Proximal
MDP0000424413	MdNBS491	Chr10	208431	211196	NBS-LRR	Regular	Proximal
MDP0000160795	MdNBS492	Chr10	23104063	23110128	CC-NBS-LRR	Regular	Tandem
MDP0000280705	MdNBS493	Chr10	27804897	27804786	CC-NBS-LRR	Regular	Dispersed
MDP0000192381	MdNBS494	Chr10	9711278	9710227	CC-NBS-LRR	Regular	Proximal
MDP0000685819	MdNBS495	Chr10	204775	207540	NBS-LRR	Regular	Proximal
MDP0000251836	MdNBS496	Chr10	29309998	29311837	NBS-LRR	Regular	Proximal
MDP0000252053	MdNBS497	Chr10	30478020	30479615	NBS-LRR	Regular	Tandem
MDP0000316178	MdNBS498	Chr11	2617543	2633611	TIR-NBS	Regular	Tandem
MDP0000283821	MdNBS499	Chr11	9238292	9233498	TIR-NBS-LRR	Regular	Dispersed
MDP0000698001	MdNBS500	Chr11	2619473	2620405	TIR-NBS	Regular	Tandem
MDP0000259287	MdNBS501	Chr11	7045260	7048249	CC-NBS	Regular	Tandem
MDP0000285649	MdNBS502	Chr11	3207634	3198131	CC-NBS-LRR	Regular	Tandem
MDP0000193872	MdNBS503	Chr11	7597410	7604542	CC-NBS-LRR	Regular	Segmental
MDP0000253618	MdNBS504	Chr11	7517769	7523319	NBS-LRR	Regular	Proximal
MDP0000163144	MdNBS505	Chr11	7375734	7382995	CC-NBS-LRR	Regular	Dispersed
MDP0000216418	MdNBS506	Chr11	7444564	7444267	CC-NBS	Regular	Segmental
MDP0000168385	MdNBS507	Chr11	25587739	25585799	CC-NBS-LRR	Regular	Tandem
MDP0000282733	MdNBS508	Chr11	7589975	7591096	CC-NBS	Regular	Proximal
MDP0000217979	MdNBS509	Chr11	25733021	25739293	CC-NBS-LRR	Regular	Dispersed
MDP0000421526	MdNBS510	Chr11	7560717	7561811	CC-NBS	Regular	Segmental
MDP0000298256	MdNBS511	Chr11	11300146	11303782	NBS-LRR	Regular	Proximal
MDP0000189801	MdNBS512	Chr11	7596919	7597737	NBS	Regular	Proximal
MDP0000192101	MdNBS513	Chr11	7476378	7474154	CC-NBS-LRR	Regular	Proximal
MDP0000256429	MdNBS514	Chr11	5655728	5653265	CC-NBS-LRR	Regular	Proximal
MDP0000266556	MdNBS515	Chr11	6866725	6868557	CC-NBS-LRR	Regular	Proximal
MDP0000591990	MdNBS516	Chr11	6754973	6758470	CC-NBS-LRR	Regular	Segmental
MDP0000174704	MdNBS517	Chr11	4175477	4174811	CC-NBS-LRR	Regular	Segmental
MDP0000734561	MdNBS518	Chr11	2015030	2019275	CC-NBS-LRR	Regular	Proximal
MDP0000223518	MdNBS519	Chr11	1912310	1916112	CC-NBS-LRR	Regular	Tandem
MDP0000732188	MdNBS520	Chr11	1910384	1916572	NBS-LRR	Regular	Tandem
MDP0000174796	MdNBS521	Chr11	1877655	1881664	CC-NBS-LRR	Regular	Proximal
MDP0000318995	MdNBS522	Chr11	6754740	6758525	CC-NBS-LRR	Regular	Tandem
MDP0000160821	MdNBS523	Chr11	2021578	2024493	CC-NBS-LRR	Regular	Proximal
MDP0000306705	MdNBS524	Chr11	21509482	21512909	CC-NBS-LRR	Regular	Dispersed
MDP0000315831	MdNBS525	Chr11	12156960	12159086	CC-NBS-LRR	Regular	Dispersed
MDP0000610354	MdNBS526	Chr11	1874855	1885240	CC-NBS-LRR	Regular	Proximal
MDP0000292631	MdNBS527	Chr11	7558567	7565182	NBS-LRR	Regular	Segmental
MDP0000179430	MdNBS528	Chr11	11312060	11315977	NBS-LRR	Regular	Proximal
MDP0000248321	MdNBS529	Chr11	5720011	5722256	NBS	Regular	Segmental
MDP0000396621	MdNBS530	Chr11	4219958	4222930	NBS	Regular	Dispersed
MDP0000178216	MdNBS531	Chr11	6936844	6938826	NBS-LRR	Regular	Segmental
MDP0000168674	MdNBS532	Chr11	537416	538159	NBS	Regular	Segmental
MDP0000752582	MdNBS533	Chr11	6175066	6177408	NBS	Regular	Dispersed
MDP0000171887	MdNBS534	Chr11	7553412	7555355	NBS	Regular	Proximal
MDP0000166379	MdNBS535	Chr11	4071455	4070754	NBS	Regular	Proximal
MDP0000631171	MdNBS536	Chr11	7412654	7413010	NBS	Regular	Proximal
MDP0000263559	MdNBS537	Chr11	13593357	13611384	NBS-LRR	Regular	Dispersed
MDP0000123343	MdNBS538	Chr11	3278610	3279419	NBS	Regular	Proximal
MDP0000557447	MdNBS539	Chr11	3241649	3246997	NBS-LRR	Regular	Proximal
MDP0000562504	MdNBS540	Chr11	4065126	4066402	NBS	Regular	Proximal
MDP0000222353	MdNBS541	Chr11	7495552	7499254	NBS-LRR	Regular	Tandem
MDP0000314358	MdNBS542	Chr11	7557000	7560442	NBS-LRR	Regular	Tandem
MDP0000261025	MdNBS543	Chr11	7049281	7043544	CC-NBS-LRR	Regular	Tandem
MDP0000319099	MdNBS544	Chr11	552402	553415	NBS	Regular	Proximal
MDP0000311129	MdNBS545	Chr11	7495685	7500485	NBS-LRR	Regular	Tandem
MDP0000442276	MdNBS546	Chr11	1687146	1689103	CC-NBS	Regular	Tandem
MDP0000268122	MdNBS547	Chr11	11298075	11301993	NBS-LRR	Regular	Proximal
MDP0000775297	MdNBS548	Chr11	4810333	4810881	NBS	Regular	Dispersed
MDP0000264548	MdNBS549	Chr11	7569927	7573751	NBS-LRR	Regular	Tandem
MDP0000442914	MdNBS550	Chr11	5820199	5823103	CC-NBS	Regular	Dispersed
MDP0000273281	MdNBS551	Chr11	25587790	25585884	NBS-LRR	Regular	Tandem
MDP0000170193	MdNBS552	Chr11	3909372	3909339	NBS-LRR	Regular	Proximal
MDP0000210751	MdNBS553	Chr11	4145005	4143022	NBS-LRR	Regular	Dispersed
MDP0000193087	MdNBS554	Chr11	1728588	1732682	CC-NBS-LRR	Regular	Tandem
MDP0000780100	MdNBS555	Chr11	4005994	4010091	NBS-LRR	Regular	Proximal
MDP0000307119	MdNBS556	Chr11	6749186	6754219	CC-NBS-LRR	Regular	Proximal
MDP0000159528	MdNBS557	Chr11	5762888	5762572	NBS-LRR	Regular	Dispersed
MDP0000148422	MdNBS558	Chr11	3354728	3357230	CC-NBS-LRR	Regular	Proximal
MDP0000300230	MdNBS559	Chr11	5889274	5895601	NBS-LRR	Regular	Proximal
MDP0000304705	MdNBS560	Chr11	4499928	4516672	NBS-LRR	Regular	Segmental
MDP0000263446	MdNBS561	Chr11	4508846	4500344	NBS-LRR	Regular	Tandem
MDP0000123760	MdNBS562	Chr12	17624924	17620318	TIR-CC-NBS-LRR	Regular	Tandem
MDP0000277869	MdNBS563	Chr12	932039	934314	TIR-NBS	Regular	Proximal
MDP0000636876	MdNBS564	Chr12	982260	984530	TIR-NBS	Regular	Proximal
MDP0000133004	MdNBS565	Chr12	10271916	10273957	TIR-NBS	Regular	Dispersed
MDP0000277868	MdNBS566	Chr12	925816	930256	TIR-NBS-LRR	Regular	Proximal
MDP0000754718	MdNBS567	Chr12	24425986	24432113	TIR-CC-NBS-LRR	Regular	Dispersed
MDP0000264373	MdNBS568	Chr12	6744229	6749930	TIR-NBS-LRR	Regular	Tandem
MDP0000143700	MdNBS569	Chr12	6749338	6747274	TIR-NBS-LRR	Regular	Tandem
MDP0000183137	MdNBS570	Chr12	17624360	17620027	TIR-NBS-LRR	Regular	Tandem
MDP0000314031	MdNBS571	Chr12	30672330	30675742	TIR-NBS-LRR	Regular	Proximal
MDP0000194891	MdNBS572	Chr12	7644373	7648877	TIR-CC-NBS-LRR	Regular	Dispersed
MDP0000203072	MdNBS573	Chr12	25111724	25111632	CC-NBS	Regular	Dispersed
MDP0000227152	MdNBS574	Chr12	25611524	25614223	CC-NBS-LRR	Regular	Dispersed
MDP0000219530	MdNBS575	Chr12	25172542	25171979	CC-NBS-LRR	Regular	Proximal
MDP0000190750	MdNBS576	Chr12	26430715	26432709	CC-NBS-LRR	Regular	Dispersed
MDP0000278168	MdNBS577	Chr12	30619072	30628383	NBS-LRR	Regular	Segmental
MDP0000869889	MdNBS578	Chr12	26522846	26523199	NBS	Regular	Dispersed
MDP0000223738	MdNBS579	Chr12	422798	425191	CC-NBS	Regular	Dispersed
MDP0000253266	MdNBS580	Chr12	19667464	19671457	NBS	Regular	Tandem
MDP0000315988	MdNBS581	Chr12	25215938	25218373	CC-NBS-LRR	Regular	Tandem
MDP0000276343	MdNBS582	Chr12	6662593	6661307	NBS	Regular	Proximal
MDP0000708478	MdNBS583	Chr12	25232844	25235252	CC-NBS-LRR	Regular	Tandem
MDP0000288100	MdNBS584	Chr12	19658408	19670633	NBS	Regular	Tandem
MDP0000176003	MdNBS585	Chr12	6704533	6698692	NBS-LRR	Regular	Proximal
MDP0000197733	MdNBS586	Chr12	31139817	31143072	NBS-LRR	Regular	Dispersed
MDP0000389147	MdNBS587	Chr13	12496720	12502035	TIR-NBS-LRR	Regular	Dispersed
MDP0000637728	MdNBS588	Chr13	34188405	34195612	TIR-NBS	Regular	Dispersed
MDP0000153847	MdNBS589	Chr13	25442123	25446383	TIR-NBS	Regular	Proximal
MDP0000297707	MdNBS590	Chr13	32695003	32679477	TIR-NBS-LRR	Regular	Proximal
MDP0000287351	MdNBS591	Chr13	25309369	25314068	TIR-NBS-LRR	Regular	Proximal
MDP0000183867	MdNBS592	Chr13	23665964	23664565	CC-NBS	Regular	Dispersed
MDP0000165824	MdNBS593	Chr13	19516659	19518419	CC-NBS-LRR	Regular	Tandem
MDP0000171723	MdNBS594	Chr13	19514279	19516936	CC-NBS-LRR	Regular	Tandem
MDP0000623831	MdNBS595	Chr13	17029713	17032222	NBS	Regular	Proximal
MDP0000522063	MdNBS596	Chr13	17052924	17053430	NBS	Regular	Proximal
MDP0000171580	MdNBS597	Chr13	1655256	1657724	NBS-LRR	Regular	Dispersed
MDP0000309192	MdNBS598	Chr13	9731234	9726207	NBS	Regular	Segmental
MDP0000301649	MdNBS599	Chr13	2399626	2398406	NBS	Regular	Dispersed
MDP0000465727	MdNBS600	Chr13	25481405	25481808	NBS	Regular	Proximal
MDP0000301983	MdNBS601	Chr13	1257165	1249649	NBS-LRR	Regular	Tandem
MDP0000236352	MdNBS602	Chr13	14206043	14209372	CC-NBS-LRR	Regular	Dispersed
MDP0000574827	MdNBS603	Chr13	1235670	1238093	NBS-LRR	Regular	Proximal
MDP0000172886	MdNBS604	Chr13	1258158	1260218	NBS-LRR	Regular	Tandem
MDP0000242816	MdNBS605	Chr14	6033642	6031459	TIR-NBS	Regular	Dispersed
MDP0000809893	MdNBS606	Chr14	18461107	18464103	TIR-NBS	Regular	Dispersed
MDP0000724110	MdNBS607	Chr14	15056139	15062272	TIR-NBS-LRR	Regular	Tandem
MDP0000168665	MdNBS608	Chr14	10695296	10699456	TIR-NBS-LRR	Regular	Proximal
MDP0000267764	MdNBS609	Chr14	21547642	21541382	TIR-NBS-LRR	Regular	Dispersed
MDP0000164312	MdNBS610	Chr14	9482768	9485269	CC-NBS-LRR	Regular	Proximal
MDP0000182716	MdNBS611	Chr14	9964444	9966998	CC-NBS-LRR	Regular	Proximal
MDP0000267866	MdNBS612	Chr14	9990684	9998000	CC-NBS	Regular	Proximal
MDP0000146388	MdNBS613	Chr14	9986741	9987520	CC-NBS	Regular	Tandem
MDP0000311542	MdNBS614	Chr14	10277743	10283507	NBS-LRR	Regular	Tandem
MDP0000901826	MdNBS615	Chr14	10246738	10249218	CC-NBS-LRR	Regular	Proximal
MDP0000247576	MdNBS616	Chr14	9520900	9523401	CC-NBS-LRR	Regular	Tandem
MDP0000202333	MdNBS617	Chr14	12800307	12803864	CC-NBS-LRR	Regular	Dispersed
MDP0000249728	MdNBS618	Chr14	15055658	15053602	NBS-LRR	Regular	Tandem
MDP0000146255	MdNBS619	Chr14	19622127	19619309	NBS-LRR	Regular	Dispersed
MDP0000434886	MdNBS620	Chr14	9509026	9509451	NBS	Regular	Proximal
MDP0000496405	MdNBS621	Chr14	28571774	28573636	NBS	Regular	Dispersed
MDP0000740745	MdNBS622	Chr14	15168122	15173211	NBS	Regular	Proximal
MDP0000151475	MdNBS623	Chr14	19558669	19558006	NBS	Regular	Dispersed
MDP0000131170	MdNBS624	Chr14	10257088	10256993	CC-NBS-LRR	Regular	Proximal
MDP0000667502	MdNBS625	Chr14	9470262	9472785	CC-NBS-LRR	Regular	Proximal
MDP0000300756	MdNBS626	Chr14	24039107	24040732	NBS-LRR	Regular	Tandem
MDP0000258461	MdNBS627	Chr14	13229371	13232122	NBS-LRR	Regular	Dispersed
MDP0000486133	MdNBS628	Chr15	23275669	23278478	TIR-NBS	Regular	Tandem
MDP0000665864	MdNBS629	Chr15	23275521	23278320	TIR-NBS	Regular	Tandem
MDP0000500503	MdNBS630	Chr15	41268420	41271754	TIR-CC-NBS-LRR	Regular	Segmental
MDP0000743705	MdNBS631	Chr15	11376242	11378442	TIR-CC-NBS	Regular	Dispersed
MDP0000321537	MdNBS632	Chr15	40341684	40347723	TIR-NBS-LRR	Regular	Segmental
MDP0000410502	MdNBS633	Chr15	12533379	12535816	TIR-NBS	Regular	Dispersed
MDP0000165286	MdNBS634	Chr15	44363562	44367847	TIR-NBS-LRR	Regular	Dispersed
MDP0000573171	MdNBS635	Chr15	41618689	41620412	TIR-NBS	Regular	Segmental
MDP0000584095	MdNBS636	Chr15	40399165	40403938	TIR-NBS-LRR	Regular	Proximal
MDP0000487979	MdNBS637	Chr15	47162302	47165538	TIR-CC-NBS	Regular	Dispersed
MDP0000416021	MdNBS638	Chr15	41327188	41330182	TIR-NBS	Regular	Proximal
MDP0000177288	MdNBS639	Chr15	43064184	43069471	TIR-NBS-LRR	Regular	Dispersed
MDP0000248430	MdNBS640	Chr15	41713092	41716513	TIR-NBS	Regular	Dispersed
MDP0000301390	MdNBS641	Chr15	41262838	41252617	TIR-CC-NBS-LRR	Regular	Tandem
MDP0000664885	MdNBS642	Chr15	4116972	4122321	TIR-NBS-LRR	Regular	Proximal
MDP0000300859	MdNBS643	Chr15	41309326	41306590	TIR-NBS-LRR	Regular	Proximal
MDP0000136726	MdNBS644	Chr15	41422730	41427892	TIR-NBS-LRR	Regular	Segmental
MDP0000542613	MdNBS645	Chr15	42170854	42175157	TIR-NBS-LRR	Regular	Dispersed
MDP0000748669	MdNBS646	Chr15	27667731	27671574	TIR-CC-NBS-LRR	Regular	Proximal
MDP0000215060	MdNBS647	Chr15	41620017	41616837	TIR-NBS-LRR	Regular	Segmental
MDP0000506162	MdNBS648	Chr15	8598819	8602840	TIR-NBS-LRR	Regular	Dispersed
MDP0000128560	MdNBS649	Chr15	41720963	41716778	TIR-NBS-LRR	Regular	Segmental
MDP0000303496	MdNBS650	Chr15	23072824	23067367	TIR-NBS-LRR	Regular	Dispersed
MDP0000120349	MdNBS651	Chr15	36326681	36323631	TIR-NBS-LRR	Regular	Segmental
MDP0000297052	MdNBS652	Chr15	4128703	4133550	TIR-NBS-LRR	Regular	Proximal
MDP0000279176	MdNBS653	Chr15	40379276	40384073	TIR-NBS-LRR	Regular	Segmental
MDP0000200036	MdNBS654	Chr15	9691177	9696543	TIR-NBS-LRR	Regular	Proximal
MDP0000255887	MdNBS655	Chr15	9696342	9688363	TIR-NBS-LRR	Regular	Proximal
MDP0000197558	MdNBS656	Chr15	3267755	3267703	CC-NBS	Regular	Dispersed
MDP0000522745	MdNBS657	Chr15	21731472	21733846	CC-NBS	Regular	Segmental
MDP0000177363	MdNBS658	Chr15	39046340	39045607	CC-NBS	Regular	Proximal
MDP0000140430	MdNBS659	Chr15	21732601	21736414	CC-NBS-LRR	Regular	Tandem
MDP0000433937	MdNBS660	Chr15	40987326	40988181	NBS	Regular	Proximal
MDP0000309171	MdNBS661	Chr15	22750351	22755120	CC-NBS	Regular	Tandem
MDP0000126026	MdNBS662	Chr15	22743564	22743400	NBS	Regular	Tandem
MDP0000600903	MdNBS663	Chr15	21740586	21741452	CC-NBS	Regular	Segmental
MDP0000225602	MdNBS664	Chr15	25904862	25903810	CC-NBS-LRR	Regular	Dispersed
MDP0000174457	MdNBS665	Chr15	31313488	31316075	CC-NBS-LRR	Regular	Proximal
MDP0000578301	MdNBS666	Chr15	40192043	40195977	CC-NBS-LRR	Regular	Dispersed
MDP0000613689	MdNBS667	Chr15	1534736	1543800	CC-NBS-LRR	Regular	Segmental
MDP0000560245	MdNBS668	Chr15	12518100	12522371	NBS-LRR	Regular	Proximal
MDP0000209194	MdNBS669	Chr15	1573264	1576914	CC-NBS-LRR	Regular	Segmental
MDP0000220947	MdNBS670	Chr15	24352	27981	CC-NBS-LRR	Regular	Dispersed
MDP0000194931	MdNBS671	Chr15	19475686	19481308	NBS-LRR	Regular	Proximal
MDP0000295195	MdNBS672	Chr15	40465713	40467540	NBS	Regular	Dispersed
MDP0000640906	MdNBS673	Chr15	21707041	21708646	NBS	Regular	Dispersed
MDP0000160547	MdNBS674	Chr15	22670006	22668956	NBS	Regular	Segmental
MDP0000706371	MdNBS675	Chr15	22752059	22754074	NBS	Regular	Tandem
MDP0000257717	MdNBS676	Chr15	19471640	19468638	NBS-LRR	Regular	Proximal
MDP0000310016	MdNBS677	Chr15	2437179	2442270	NBS	Regular	Segmental
MDP0000312842	MdNBS678	Chr15	2442002	2447104	NBS	Regular	Tandem
MDP0000394412	MdNBS679	Chr15	27521965	27522720	NBS	Regular	Dispersed
MDP0000318901	MdNBS680	Chr15	22623537	22619698	NBS	Regular	Dispersed
MDP0000123015	MdNBS681	Chr15	40351199	40350010	NBS-LRR	Regular	Proximal
MDP0000795306	MdNBS682	Chr15	40987009	40986923	NBS	Regular	Proximal
MDP0000310094	MdNBS683	Chr15	22683652	22682008	NBS-LRR	Regular	Tandem
MDP0000568871	MdNBS684	Chr15	40402472	40406981	NBS-LRR	Regular	Segmental
MDP0000194411	MdNBS685	Chr15	39029499	39026398	NBS	Regular	Segmental
MDP0000258974	MdNBS686	Chr15	19487751	19482161	NBS-LRR	Regular	Proximal
MDP0000256055	MdNBS687	Chr15	13005211	13015345	CC-NBS-LRR	Regular	Proximal
MDP0000240537	MdNBS688	Chr15	22673311	22667878	NBS-LRR	Regular	Segmental
MDP0000585922	MdNBS689	Chr15	27576684	27577643	NBS	Regular	Proximal
MDP0000208381	MdNBS690	Chr15	10792448	10793664	NBS-LRR	Regular	Dispersed
MDP0000184270	MdNBS691	Chr15	40974598	40972968	NBS-LRR	Regular	Tandem
MDP0000680657	MdNBS692	Chr15	41192644	41196247	NBS-LRR	Regular	Tandem
MDP0000316066	MdNBS693	Chr15	40966453	40965816	NBS-LRR	Regular	Tandem
MDP0000470701	MdNBS694	Chr15	40471924	40476370	NBS-LRR	Regular	Dispersed
MDP0000322399	MdNBS695	Chr15	11420808	11425737	NBS-LRR	Regular	Proximal
MDP0000860957	MdNBS696	Chr15	12484197	12484104	NBS-LRR	Regular	Proximal
MDP0000154590	MdNBS697	Chr16	5690747	5687109	TIR-NBS-LRR	Regular	Proximal
MDP0000553601	MdNBS698	Chr16	5682981	5689558	TIR-NBS-LRR	Regular	Proximal
MDP0000748035	MdNBS699	Chr16	3779371	3781715	TIR-NBS	Regular	Tandem
MDP0000321952	MdNBS700	Chr16	3767679	3776742	TIR-CC-NBS-LRR	Regular	Tandem
MDP0000160047	MdNBS701	Chr16	3723646	3718105	TIR-NBS-LRR	Regular	Tandem
MDP0000040083	MdNBS702	Chr16	2835308	2831314	TIR-NBS-LRR	Regular	Dispersed
MDP0000189493	MdNBS703	Chr16	17669579	17667566	CC-NBS-LRR	Regular	Tandem
MDP0000131990	MdNBS704	Chr16	2251096	2254371	NBS-LRR	Regular	Dispersed
MDP0000206455	MdNBS705	Chr16	3739634	3740626	NBS	Regular	Tandem
MDP0000253531	MdNBS706	Chr16	10026237	10032513	CC-NBS-LRR	Regular	Proximal
MDP0000426020	MdNBS707	Chr16	17677477	17681561	NBS-LRR	Regular	Tandem
MDP0000570363	MdNBS708	Chr16	13288594	13290327	CC-NBS-LRR	Regular	Dispersed
MDP0000477064	MdNBS709	Chr17	4867699	4875807	TIR-NBS	Regular	Tandem
MDP0000122961	MdNBS710	Chr17	24177055	24184669	TIR-NBS-LRR	Regular	Segmental
MDP0000193465	MdNBS711	Chr17	1567125	1564286	TIR-NBS-LRR	Regular	Proximal
MDP0000200150	MdNBS712	Chr17	1531081	1534806	TIR-NBS-LRR	Regular	Proximal
MDP0000196915	MdNBS713	Chr17	1438227	1435272	TIR-NBS-LRR	Regular	Proximal
MDP0000207831	MdNBS714	Chr17	3604391	3603396	TIR-NBS	Regular	Dispersed
MDP0000751862	MdNBS715	Chr17	646873	651879	TIR-NBS-LRR	Regular	Proximal
MDP0000372663	MdNBS716	Chr17	1597926	1601430	TIR-CC-NBS-LRR	Regular	Segmental
MDP0000291677	MdNBS717	Chr17	16307744	16313554	TIR-NBS-LRR	Regular	Dispersed
MDP0000259357	MdNBS718	Chr17	2698933	2695394	TIR-NBS-LRR	Regular	Dispersed
MDP0000266801	MdNBS719	Chr17	13419009	13422206	TIR-NBS-LRR	Regular	Dispersed
MDP0000398639	MdNBS720	Chr17	1592174	1595675	TIR-CC-NBS-LRR	Regular	Proximal
MDP0000214360	MdNBS721	Chr17	13619201	13623252	TIR-CC-NBS-LRR	Regular	Dispersed
MDP0000285880	MdNBS722	Chr17	1544166	1538831	TIR-NBS-LRR	Regular	Segmental
MDP0000296545	MdNBS723	Chr17	1539905	1536931	TIR-NBS-LRR	Regular	Tandem
MDP0000282012	MdNBS724	Chr17	4843572	4849683	CC-NBS-LRR	Regular	Proximal
MDP0000314078	MdNBS725	Chr17	21907908	21907782	CC-NBS-LRR	Regular	Dispersed
MDP0000129374	MdNBS726	Chr17	2142257	2145461	CC-NBS-LRR	Regular	Proximal
MDP0000267674	MdNBS727	Chr17	5610875	5616094	NBS-LRR	Regular	Proximal
MDP0000655196	MdNBS728	Chr17	13599956	13601880	NBS	Regular	Dispersed
MDP0000136433	MdNBS729	Chr17	666433	671450	NBS-LRR	Regular	Proximal
MDP0000280108	MdNBS730	Chr17	4782655	4781099	TIR-NBS	Regular	Proximal
MDP0000670846	MdNBS731	Chr17	1494525	1494923	NBS	Regular	Dispersed
MDP0000514599	MdNBS732	Chr17	1816639	1822140	NBS-LRR	Regular	Dispersed
MDP0000255187	MdNBS733	Chr17	6677217	6676454	NBS	Regular	Dispersed
MDP0000442056	MdNBS734	Chr17	15091425	15094271	CC-NBS-LRR	Regular	Segmental
MDP0000211709	MdNBS735	Chr17	20287049	20285390	NBS-LRR	Regular	Dispersed
MDP0000151683	MdNBS736	Chr17	2110890	2114270	CC-NBS-LRR	Regular	Proximal
MDP0000308012	MdNBS737	Chr17	18042819	18048479	CC-NBS-LRR	Regular	Dispersed
MDP0000665250	MdNBS738	unanchored	65255061	65255375	NBS	Regular	Dispersed
MDP0000582553	MdNBS739	unanchored	93067495	93069803	NBS	Regular	Dispersed
MDP0000173111	MdNBS740	unanchored	33637293	33636171	NBS	Regular	Dispersed
MDP0000739927	MdNBS741	unanchored	56112481	56113484	NBS	Regular	Dispersed
MDP0000665251	MdNBS742	unanchored	65255437	65255844	NBS	Regular	Dispersed
MDP0000173034	MdNBS743	unanchored	86632587	86630934	NBS	Regular	Dispersed
MDP0000570859	MdNBS744	unanchored	81830264	81834051	NBS	Regular	Dispersed
MDP0000632498	MdNBS745	unanchored	12313183	12313611	NBS	Regular	Dispersed
MDP0000292887	MdNBS746	unanchored	25413368	25409567	NBS	Regular	Dispersed
MDP0000242368	MdNBS747	unanchored	12468292	12463285	NBS	Regular	Dispersed
MDP0000128201	MdNBS748	unanchored	89755518	89753241	NBS	Regular	Dispersed
MDP0000271550	MdNBS749	unanchored	118290674	118290487	NBS	Regular	Dispersed
MDP0000268993	MdNBS750	unanchored	84921089	84924084	NBS	Regular	Dispersed
MDP0000432951	MdNBS751	unanchored	103971087	103971903	NBS	Regular	Dispersed
MDP0000775665	MdNBS752	unanchored	97998676	97998498	NBS	Regular	Dispersed
MDP0000386970	MdNBS753	unanchored	21541813	21547105	NBS-LRR	Regular	Tandem
MDP0000189848	MdNBS754	unanchored	80514688	80518649	NBS-LRR	Regular	Dispersed
MDP0000126186	MdNBS755	unanchored	56222100	56225025	NBS-LRR	Regular	Dispersed
MDP0000201899	MdNBS756	unanchored	21567814	21563546	NBS-LRR	Regular	Proximal
MDP0000586251	MdNBS757	unanchored	43680657	43684012	NBS-LRR	Regular	Dispersed
MDP0000296941	MdNBS758	unanchored	61444760	61442871	NBS-LRR	Regular	Dispersed
MDP0000284090	MdNBS759	unanchored	33656739	33643845	NBS-LRR	Regular	Proximal
MDP0000407623	MdNBS760	unanchored	72660114	72664147	NBS-LRR	Regular	Dispersed
MDP0000294230	MdNBS761	unanchored	63524429	63524305	NBS-LRR	Regular	Dispersed
MDP0000705431	MdNBS762	unanchored	118858827	118860068	NBS-LRR	Regular	Dispersed
MDP0000144730	MdNBS763	unanchored	19405970	19409031	NBS-LRR	Regular	Dispersed
MDP0000306108	MdNBS764	unanchored	60287635	60291211	NBS-LRR	Regular	Proximal
MDP0000147704	MdNBS765	unanchored	33817866	33816010	NBS-LRR	Regular	Tandem
MDP0000215604	MdNBS766	unanchored	70358521	70360628	NBS-LRR	Regular	Dispersed
MDP0000410696	MdNBS767	unanchored	33456903	33460409	NBS-LRR	Regular	Proximal
MDP0000286702	MdNBS768	unanchored	35054370	35051176	NBS-LRR	Regular	Segmental
MDP0000163105	MdNBS769	unanchored	72862279	72864861	NBS-LRR	Regular	Dispersed
MDP0000152456	MdNBS770	unanchored	86422532	86421439	NBS-LRR	Regular	Dispersed
MDP0000720656	MdNBS771	unanchored	52044152	52048653	TIR-CC-NBS-LRR	Regular	Dispersed
MDP0000180046	MdNBS772	unanchored	33762456	33769182	TIR-CC-NBS-LRR	Regular	Proximal
MDP0000247856	MdNBS773	unanchored	62077437	62090887	TIR-CC-NBS-LRR	Regular	Dispersed
MDP0000249335	MdNBS774	unanchored	33807018	33810879	TIR-CC-NBS-LRR	Regular	Tandem
MDP0000258186	MdNBS775	unanchored	1507348	1513983	NBS	Regular	Proximal
MDP0000193841	MdNBS776	unanchored	19371402	19374799	CC-NBS	Regular	Dispersed
MDP0000215164	MdNBS777	unanchored	104468769	104469902	CC-NBS	Regular	Dispersed
MDP0000189589	MdNBS778	unanchored	19327195	19327072	CC-NBS	Regular	Dispersed
MDP0000738080	MdNBS779	unanchored	109426506	109428009	CC-NBS	Regular	Dispersed
MDP0000250988	MdNBS780	unanchored	51659944	51661120	CC-NBS	Regular	Segmental
MDP0000305882	MdNBS781	unanchored	21595852	21601024	CC-NBS-LRR	Regular	Proximal
MDP0000200563	MdNBS782	unanchored	51631125	51635081	CC-NBS-LRR	Regular	Segmental
MDP0000289959	MdNBS783	unanchored	21579095	21576011	CC-NBS-LRR	Regular	Proximal
MDP0000286700	MdNBS784	unanchored	35038408	35033168	CC-NBS-LRR	Regular	Segmental
MDP0000734760	MdNBS785	unanchored	83384877	83386766	CC-NBS-LRR	Regular	Dispersed
MDP0000227124	MdNBS786	unanchored	87941306	87943179	CC-NBS-LRR	Regular	Dispersed
MDP0000213925	MdNBS787	unanchored	35069287	35072304	CC-NBS-LRR	Regular	Segmental
MDP0000260531	MdNBS788	unanchored	34950609	34947327	CC-NBS-LRR	Regular	Segmental
MDP0000157846	MdNBS789	unanchored	51697853	51701854	CC-NBS-LRR	Regular	Tandem
MDP0000293207	MdNBS790	unanchored	21522126	21537543	CC-NBS-LRR	Regular	Tandem
MDP0000318389	MdNBS791	unanchored	21550409	21549037	CC-NBS-LRR	Regular	Tandem
MDP0000174203	MdNBS792	unanchored	68648964	68652034	CC-NBS-LRR	Regular	Dispersed
MDP0000202315	MdNBS793	unanchored	85775455	85772331	CC-NBS-LRR	Regular	Dispersed
MDP0000227547	MdNBS794	unanchored	21559394	21562078	CC-NBS-LRR	Regular	Proximal
MDP0000317951	MdNBS795	unanchored	83710522	83714715	TIR-NBS	Regular	Dispersed
MDP0000130702	MdNBS796	unanchored	85611723	85610071	TIR-NBS	Regular	Dispersed
MDP0000443113	MdNBS797	unanchored	33478062	33479788	TIR-NBS	Regular	Dispersed
MDP0000279752	MdNBS798	unanchored	1514073	1527423	TIR-NBS	Regular	Proximal
MDP0000617609	MdNBS799	unanchored	113020790	113022779	TIR-NBS	Regular	Dispersed
MDP0000192039	MdNBS800	unanchored	80705783	80703697	TIR-NBS-LRR	Regular	Dispersed
MDP0000177824	MdNBS801	unanchored	76845195	76843342	TIR-NBS-LRR	Regular	Dispersed
MDP0000304068	MdNBS802	unanchored	2239046	2228136	TIR-NBS-LRR	Regular	Dispersed
MDP0000289517	MdNBS803	unanchored	33499339	33502847	TIR-NBS-LRR	Regular	Dispersed
MDP0000302603	MdNBS804	unanchored	77409339	77414752	TIR-NBS-LRR	Regular	Dispersed
MDP0000470223	MdNBS805	unanchored	53751384	53755268	TIR-NBS-LRR	Regular	Dispersed
MDP0000257638	MdNBS806	unanchored	64192268	64196165	TIR-NBS-LRR	Regular	Dispersed
MDP0000507277	MdNBS807	unanchored	34129985	34134126	TIR-NBS-LRR	Regular	Dispersed
MDP0000555793	MdNBS808	unanchored	101218625	101221082	TIR-NBS-LRR	Regular	Dispersed
MDP0000304482	MdNBS809	Chr1	28913036	28918241	CC-NBS-LRR	non-regular	Proximal
MDP0000266706	MdNBS810	Chr1	28905771	28905720	CC-NBS-LRR	non-regular	Proximal
MDP0000160232	MdNBS811	Chr1	26727737	26726318	CC-NBS-LRR	non-regular	Segmental
MDP0000182155	MdNBS812	Chr1	18278820	18281669	NBS-LRR	non-regular	Dispersed
MDP0000693359	MdNBS813	Chr1	19844758	19847732	NBS-LRR	non-regular	Proximal
MDP0000252626	MdNBS814	Chr1	16940775	16944614	TIR-NBS-LRR	non-regular	Dispersed
MDP0000146771	MdNBS815	Chr1	18333216	18336891	NBS-LRR	non-regular	Dispersed
MDP0000479325	MdNBS816	Chr2	35109366	35114309	TIR-NBS-LRR	non-regular	Tandem
MDP0000695029	MdNBS817	Chr2	35064107	35069901	TIR-NBS-LRR	non-regular	Proximal
MDP0000140578	MdNBS818	Chr2	35192193	35198144	TIR-NBS-LRR	non-regular	Dispersed
MDP0000171644	MdNBS819	Chr2	15343491	15339244	CC-NBS-LRR	non-regular	Proximal
MDP0000552270	MdNBS820	Chr2	5344729	5348286	CC-NBS-LRR	non-regular	Dispersed
MDP0000217885	MdNBS821	Chr2	3169052	3162083	NBS-LRR	non-regular	Dispersed
MDP0000377788	MdNBS822	Chr2	15141805	15145158	NBS	non-regular	Tandem
MDP0000295971	MdNBS823	Chr2	5611122	5612807	NBS	non-regular	Proximal
MDP0000258431	MdNBS824	Chr2	8015930	8013493	NBS-LRR	non-regular	Dispersed
MDP0000164113	MdNBS825	Chr2	5629898	5631583	NBS	non-regular	Proximal
MDP0000180849	MdNBS826	Chr2	8776558	8778136	NBS	non-regular	Dispersed
MDP0000644260	MdNBS827	Chr2	14123513	14126041	NBS-LRR	non-regular	Tandem
MDP0000775293	MdNBS828	Chr2	29997030	29996415	NBS-LRR	non-regular	Proximal
MDP0000237117	MdNBS829	Chr2	31913486	31912526	NBS-LRR	non-regular	Tandem
MDP0000308635	MdNBS830	Chr2	5806372	5797804	NBS-LRR	non-regular	Proximal
MDP0000807776	MdNBS831	Chr2	7259984	7259905	NBS-LRR	non-regular	Dispersed
MDP0000147219	MdNBS832	Chr2	14118989	14118880	NBS-LRR	non-regular	Tandem
MDP0000285761	MdNBS833	Chr2	14112461	14115834	NBS-LRR	non-regular	Tandem
MDP0000272762	MdNBS834	Chr2	5604540	5609051	NBS-LRR	non-regular	Dispersed
MDP0000137959	MdNBS835	Chr3	6335019	6332069	CC-NBS	non-regular	Proximal
MDP0000215030	MdNBS836	Chr3	6013403	6016327	CC-NBS-LRR	non-regular	Tandem
MDP0000215028	MdNBS837	Chr3	6009051	6006271	CC-NBS-LRR	non-regular	Tandem
MDP0000410777	MdNBS838	Chr3	6409058	6412855	CC-NBS-LRR	non-regular	Segmental
MDP0000302574	MdNBS839	Chr3	4312743	4315588	CC-NBS-LRR	non-regular	Proximal
MDP0000825919	MdNBS840	Chr3	4298087	4297806	CC-NBS-LRR	non-regular	Proximal
MDP0000150893	MdNBS841	Chr3	4604855	4602678	NBS-LRR	non-regular	Tandem
MDP0000247870	MdNBS842	Chr3	3885841	3889699	NBS-LRR	non-regular	Segmental
MDP0000548664	MdNBS843	Chr3	19884759	19887125	NBS-LRR	non-regular	Proximal
MDP0000284789	MdNBS844	Chr3	4990338	4981317	NBS-LRR	non-regular	Segmental
MDP0000231100	MdNBS845	Chr3	4841428	4847482	CC-NBS-LRR	non-regular	Segmental
MDP0000161787	MdNBS846	Chr4	18438716	18435924	TIR-NBS-LRR	non-regular	Dispersed
MDP0000295852	MdNBS847	Chr4	36346	42084	CC-NBS-LRR	non-regular	Dispersed
MDP0000193561	MdNBS848	Chr4	10803892	10801938	NBS-LRR	non-regular	Tandem
MDP0000385459	MdNBS849	Chr4	10821567	10822790	CC-NBS	non-regular	Proximal
MDP0000155539	MdNBS850	Chr4	10808936	10815047	NBS-LRR	non-regular	Tandem
MDP0000119898	MdNBS851	Chr4	5618550	5615676	NBS-LRR	non-regular	Dispersed
MDP0000304428	MdNBS852	Chr4	20810724	20814882	NBS-LRR	non-regular	Proximal
MDP0000133294	MdNBS853	Chr4	10803955	10801654	NBS-LRR	non-regular	Segmental
MDP0000232588	MdNBS854	Chr5	30750757	30752866	CC-NBS	non-regular	Dispersed
MDP0000227692	MdNBS855	Chr5	29805959	29808335	CC-NBS-LRR	non-regular	Tandem
MDP0000742228	MdNBS856	Chr5	29804621	29809219	CC-NBS-LRR	non-regular	Tandem
MDP0000210772	MdNBS857	Chr5	3242153	3246488	CC-NBS-LRR	non-regular	Dispersed
MDP0000221798	MdNBS858	Chr5	18861068	18862180	NBS	non-regular	Tandem
MDP0000263831	MdNBS859	Chr6	21386550	21388339	NBS	non-regular	Proximal
MDP0000321189	MdNBS860	Chr7	2274780	2281930	CC-NBS-LRR	non-regular	Proximal
MDP0000216428	MdNBS861	Chr7	3223962	3226143	NBS	non-regular	Tandem
MDP0000294559	MdNBS862	Chr7	1521460	1528866	NBS	non-regular	Dispersed
MDP0000493661	MdNBS863	Chr7	2248162	2251847	NBS-LRR	non-regular	Dispersed
MDP0000291647	MdNBS864	Chr7	20858323	20852709	NBS-LRR	non-regular	Tandem
MDP0000205049	MdNBS865	Chr7	20854132	20856281	NBS	non-regular	Tandem
MDP0000484925	MdNBS866	Chr7	2132618	2136208	NBS-LRR	non-regular	Tandem
MDP0000309588	MdNBS867	Chr7	1470771	1479081	NBS-LRR	non-regular	Proximal
MDP0000641906	MdNBS868	Chr8	16309754	16313245	CC-NBS-LRR	non-regular	Proximal
MDP0000294503	MdNBS869	Chr8	5206660	5209686	CC-NBS-LRR	non-regular	Segmental
MDP0000263006	MdNBS870	Chr8	5421238	5421193	CC-NBS-LRR	non-regular	Segmental
MDP0000278375	MdNBS871	Chr8	5438080	5438035	CC-NBS-LRR	non-regular	Segmental
MDP0000175932	MdNBS872	Chr8	5434955	5433981	CC-NBS-LRR	non-regular	Tandem
MDP0000233739	MdNBS873	Chr8	12737770	12740260	CC-NBS-LRR	non-regular	Proximal
MDP0000810351	MdNBS874	Chr8	13159880	13162780	NBS-LRR	non-regular	Tandem
MDP0000304601	MdNBS875	Chr8	13163911	13162775	NBS-LRR	non-regular	Tandem
MDP0000861936	MdNBS876	Chr8	5176976	5179585	CC-NBS-LRR	non-regular	Proximal
MDP0000293114	MdNBS877	Chr8	5211044	5213921	CC-NBS-LRR	non-regular	Proximal
MDP0000198998	MdNBS878	Chr8	5305913	5308784	CC-NBS-LRR	non-regular	Segmental
MDP0000715013	MdNBS879	Chr8	5129824	5136375	CC-NBS-LRR	non-regular	Segmental
MDP0000252903	MdNBS880	Chr8	4211312	4214218	CC-NBS-LRR	non-regular	Dispersed
MDP0000415930	MdNBS881	Chr8	12741526	12744456	CC-NBS-LRR	non-regular	Tandem
MDP0000704323	MdNBS882	Chr8	13234686	13240034	CC-NBS-LRR	non-regular	Segmental
MDP0000259527	MdNBS883	Chr8	5237692	5240577	CC-NBS-LRR	non-regular	Proximal
MDP0000232600	MdNBS884	Chr8	5129000	5128933	CC-NBS-LRR	non-regular	Segmental
MDP0000263005	MdNBS885	Chr8	5418039	5417941	CC-NBS-LRR	non-regular	Tandem
MDP0000318205	MdNBS886	Chr8	8443672	8448271	NBS-LRR	non-regular	Segmental
MDP0000717125	MdNBS887	Chr8	19288073	19290664	NBS	non-regular	Proximal
MDP0000641805	MdNBS888	Chr8	19267865	19269953	NBS	non-regular	Proximal
MDP0000316182	MdNBS889	Chr8	19254526	19256130	NBS	non-regular	Tandem
MDP0000436696	MdNBS890	Chr8	17044141	17045973	NBS	non-regular	Tandem
MDP0000190531	MdNBS891	Chr8	16105939	16110240	CC-NBS-LRR	non-regular	Tandem
MDP0000154841	MdNBS892	Chr8	12806884	12809817	CC-NBS-LRR	non-regular	Proximal
MDP0000290186	MdNBS893	Chr8	13153100	13155781	NBS-LRR	non-regular	Proximal
MDP0000195139	MdNBS894	Chr8	13039427	13042315	CC-NBS-LRR	non-regular	Proximal
MDP0000316884	MdNBS895	Chr8	12728769	12732653	CC-NBS-LRR	non-regular	Proximal
MDP0000233740	MdNBS896	Chr8	12742154	12745073	CC-NBS-LRR	non-regular	Tandem
MDP0000320866	MdNBS897	Chr8	19253765	19252507	NBS-LRR	non-regular	Tandem
MDP0000271981	MdNBS898	Chr9	1628957	1624780	TIR-NBS-LRR	non-regular	Dispersed
MDP0000231971	MdNBS899	Chr9	31079260	31074620	NBS	non-regular	Proximal
MDP0000187045	MdNBS900	Chr9	31054658	31057558	NBS-LRR	non-regular	Proximal
MDP0000287836	MdNBS901	Chr9	33421909	33421281	NBS-LRR	non-regular	Dispersed
MDP0000242575	MdNBS902	Chr9	21840808	21842646	NBS-LRR	non-regular	Dispersed
MDP0000235860	MdNBS903	Chr10	26952076	26946715	TIR-CC-NBS	non-regular	Proximal
MDP0000612864	MdNBS904	Chr10	12537668	12541149	TIR-NBS-LRR	non-regular	Proximal
MDP0000287509	MdNBS905	Chr10	3101774	3098019	TIR-NBS-LRR	non-regular	Tandem
MDP0000182552	MdNBS906	Chr10	729394	726058	TIR-CC-NBS-LRR	non-regular	Tandem
MDP0000287865	MdNBS907	Chr10	3117614	3114206	TIR-NBS-LRR	non-regular	Tandem
MDP0000169509	MdNBS908	Chr10	8791118	8799345	NBS-LRR	non-regular	Proximal
MDP0000201139	MdNBS909	Chr10	29294809	29300728	CC-NBS-LRR	non-regular	Proximal
MDP0000309582	MdNBS910	Chr10	8821272	8840475	CC-NBS-LRR	non-regular	Proximal
MDP0000264448	MdNBS911	Chr10	8917852	8901069	NBS-LRR	non-regular	Proximal
MDP0000152681	MdNBS912	Chr10	16888947	16882872	CC-NBS	non-regular	Dispersed
MDP0000271176	MdNBS913	Chr10	32517593	32517309	NBS-LRR	non-regular	Dispersed
MDP0000865714	MdNBS914	Chr10	14388614	14389729	NBS	non-regular	Dispersed
MDP0000127552	MdNBS915	Chr10	32416733	32416444	NBS-LRR	non-regular	Proximal
MDP0000157962	MdNBS916	Chr10	12194587	12198100	NBS-LRR	non-regular	Dispersed
MDP0000264369	MdNBS917	Chr10	7332969	7328765	NBS-LRR	non-regular	Dispersed
MDP0000148800	MdNBS918	Chr10	7222620	7218304	NBS-LRR	non-regular	Tandem
MDP0000220842	MdNBS919	Chr10	6931293	6937000	CC-NBS-LRR	non-regular	Tandem
MDP0000270025	MdNBS920	Chr10	32785165	32780403	NBS-LRR	non-regular	Dispersed
MDP0000197918	MdNBS921	Chr10	7221929	7216395	NBS-LRR	non-regular	Segmental
MDP0000270249	MdNBS922	Chr11	7588394	7589724	CC-NBS	non-regular	Proximal
MDP0000230932	MdNBS923	Chr11	3123208	3116223	CC-NBS-LRR	non-regular	Proximal
MDP0000224252	MdNBS924	Chr11	7571126	7577053	CC-NBS-LRR	non-regular	Segmental
MDP0000276078	MdNBS925	Chr11	644940	637008	CC-NBS-LRR	non-regular	Tandem
MDP0000268081	MdNBS926	Chr11	670540	667034	CC-NBS-LRR	non-regular	Proximal
MDP0000193985	MdNBS927	Chr11	7528290	7526530	CC-NBS	non-regular	Segmental
MDP0000217718	MdNBS928	Chr11	5679011	5679811	CC-NBS	non-regular	Tandem
MDP0000557076	MdNBS929	Chr11	641883	644343	NBS	non-regular	Tandem
MDP0000191794	MdNBS930	Chr11	6740067	6744344	CC-NBS-LRR	non-regular	Segmental
MDP0000174069	MdNBS931	Chr11	6914549	6914007	CC-NBS-LRR	non-regular	Segmental
MDP0000255613	MdNBS932	Chr11	654168	643134	CC-NBS-LRR	non-regular	Segmental
MDP0000230552	MdNBS933	Chr11	2993405	3002661	CC-NBS-LRR	non-regular	Proximal
MDP0000180389	MdNBS934	Chr11	3004081	3003146	CC-NBS-LRR	non-regular	Proximal
MDP0000895328	MdNBS935	Chr11	3898118	3901969	CC-NBS-LRR	non-regular	Proximal
MDP0000665186	MdNBS936	Chr11	3001579	3005373	CC-NBS-LRR	non-regular	Proximal
MDP0000299465	MdNBS937	Chr11	5737810	5742067	CC-NBS-LRR	non-regular	Tandem
MDP0000401390	MdNBS938	Chr11	1719346	1723370	CC-NBS-LRR	non-regular	Tandem
MDP0000212932	MdNBS939	Chr11	3106105	3109840	CC-NBS-LRR	non-regular	Proximal
MDP0000211316	MdNBS940	Chr11	5678329	5681169	CC-NBS-LRR	non-regular	Segmental
MDP0000290091	MdNBS941	Chr11	3425979	3432045	CC-NBS-LRR	non-regular	Tandem
MDP0000303965	MdNBS942	Chr11	3035186	3039357	CC-NBS-LRR	non-regular	Tandem
MDP0000279270	MdNBS943	Chr11	3127944	3132174	CC-NBS-LRR	non-regular	Proximal
MDP0000151729	MdNBS944	Chr11	4846346	4852323	CC-NBS-LRR	non-regular	Segmental
MDP0000147944	MdNBS945	Chr11	5668974	5668918	NBS-LRR	non-regular	Segmental
MDP0000256388	MdNBS946	Chr11	5634657	5634449	NBS-LRR	non-regular	Proximal
MDP0000733294	MdNBS947	Chr11	5622411	5625260	NBS-LRR	non-regular	Segmental
MDP0000194847	MdNBS948	Chr11	533280	534218	NBS	non-regular	Proximal
MDP0000185623	MdNBS949	Chr11	3427989	3428711	NBS	non-regular	Tandem
MDP0000234246	MdNBS950	Chr11	7494184	7491443	NBS-LRR	non-regular	Tandem
MDP0000205859	MdNBS951	Chr11	3403561	3401382	NBS-LRR	non-regular	Proximal
MDP0000236898	MdNBS952	Chr11	4051161	4045510	NBS-LRR	non-regular	Proximal
MDP0000198228	MdNBS953	Chr11	4271266	4269219	NBS-LRR	non-regular	Tandem
MDP0000275398	MdNBS954	Chr11	5755123	5754385	NBS-LRR	non-regular	Proximal
MDP0000153782	MdNBS955	Chr11	3035602	3039808	CC-NBS-LRR	non-regular	Tandem
MDP0000138499	MdNBS956	Chr11	4705443	4712486	NBS-LRR	non-regular	Dispersed
MDP0000718279	MdNBS957	Chr11	6955711	6959377	NBS-LRR	non-regular	Proximal
MDP0000268494	MdNBS958	Chr12	18172447	18182320	TIR-NBS-LRR	non-regular	Proximal
MDP0000315301	MdNBS959	Chr12	25215615	25217571	CC-NBS-LRR	non-regular	Tandem
MDP0000561556	MdNBS960	Chr12	14470865	14475070	CC-NBS-LRR	non-regular	Dispersed
MDP0000177055	MdNBS961	Chr12	18178449	18182234	NBS-LRR	non-regular	Proximal
MDP0000315355	MdNBS962	Chr12	17392924	17389496	NBS-LRR	non-regular	Dispersed
MDP0000292984	MdNBS963	Chr12	17725717	17718857	NBS-LRR	non-regular	Tandem
MDP0000210587	MdNBS964	Chr12	6986984	6988446	NBS-LRR	non-regular	Dispersed
MDP0000216448	MdNBS965	Chr12	25218843	25220078	NBS-LRR	non-regular	Proximal
MDP0000823812	MdNBS966	Chr13	32662572	32664122	CC-NBS	non-regular	Dispersed
MDP0000945169	MdNBS967	Chr13	990543	990457	NBS	non-regular	Dispersed
MDP0000186016	MdNBS968	Chr13	1673967	1671413	NBS-LRR	non-regular	Dispersed
MDP0000743960	MdNBS969	Chr13	1017483	1025355	NBS-LRR	non-regular	Tandem
MDP0000287043	MdNBS970	Chr13	1020357	1024402	NBS-LRR	non-regular	Tandem
MDP0000134454	MdNBS971	Chr14	11524959	11524059	TIR-NBS	non-regular	Proximal
MDP0000710999	MdNBS972	Chr14	23739279	23743012	TIR-NBS-LRR	non-regular	Dispersed
MDP0000284699	MdNBS973	Chr14	9983404	9982626	CC-NBS-LRR	non-regular	Tandem
MDP0000173380	MdNBS974	Chr14	15052935	15056935	NBS-LRR	non-regular	Tandem
MDP0000738543	MdNBS975	Chr14	15085616	15086596	NBS	non-regular	Tandem
MDP0000552454	MdNBS976	Chr14	15089416	15090239	NBS	non-regular	Tandem
MDP0000744129	MdNBS977	Chr14	19505070	19506560	NBS	non-regular	Dispersed
MDP0000457846	MdNBS978	Chr14	25905710	25909262	NBS-LRR	non-regular	Dispersed
MDP0000219228	MdNBS979	Chr14	10656094	10652211	NBS-LRR	non-regular	Proximal
MDP0000470292	MdNBS980	Chr15	38344392	38347875	TIR-NBS-LRR	non-regular	Dispersed
MDP0000204620	MdNBS981	Chr15	7269331	7271952	CC-NBS-LRR	non-regular	Proximal
MDP0000213552	MdNBS982	Chr15	7265619	7268240	CC-NBS-LRR	non-regular	Proximal
MDP0000127345	MdNBS983	Chr15	460592	460227	NBS-LRR	non-regular	Proximal
MDP0000128823	MdNBS984	Chr15	539327	537465	NBS-LRR	non-regular	Proximal
MDP0000316207	MdNBS985	Chr15	22617708	22618933	NBS	non-regular	Proximal
MDP0000290919	MdNBS986	Chr15	559937	562872	NBS	non-regular	Proximal
MDP0000272830	MdNBS987	Chr15	14414166	14404826	NBS-LRR	non-regular	Tandem
MDP0000386726	MdNBS988	Chr16	2240203	2243696	TIR-CC-NBS-LRR	non-regular	Proximal
MDP0000278224	MdNBS989	Chr16	10038684	10045589	NBS-LRR	non-regular	Proximal
MDP0000312626	MdNBS990	Chr17	1588764	1592367	TIR-NBS-LRR	non-regular	Tandem
MDP0000826005	MdNBS991	Chr17	1638401	1635532	TIR-CC-NBS-LRR	non-regular	Proximal
MDP0000297811	MdNBS992	Chr17	1590905	1588353	TIR-NBS-LRR	non-regular	Tandem
MDP0000273547	MdNBS993	Chr17	748782	748149	CC-NBS-LRR	non-regular	Dispersed
MDP0000293098	MdNBS994	Chr17	23327000	23330543	NBS-LRR	non-regular	Proximal
MDP0000297323	MdNBS995	Chr17	23334928	23338886	NBS-LRR	non-regular	Proximal
MDP0000812854	MdNBS996	Chr17	23085389	23089078	NBS-LRR	non-regular	Dispersed
MDP0000138292	MdNBS997	Chr17	18052451	18051986	NBS-LRR	non-regular	Tandem
MDP0000273980	MdNBS998	Chr17	4781411	4778824	NBS-LRR	non-regular	Tandem
MDP0000280319	MdNBS999	Chr17	4772597	4779043	NBS-LRR	non-regular	Tandem
MDP0000193109	MdNBS1000	unanchored	52972912	52973677	NBS	non-regular	Dispersed
MDP0000692851	MdNBS1001	unanchored	90207607	90208405	NBS	non-regular	Dispersed
MDP0000514837	MdNBS1002	unanchored	10372773	10373441	NBS	non-regular	Dispersed
MDP0000305711	MdNBS1003	unanchored	70891997	70889473	NBS	non-regular	Dispersed
MDP0000561437	MdNBS1004	unanchored	63340942	63341844	NBS	non-regular	Dispersed
MDP0000308801	MdNBS1005	unanchored	24494316	24499343	NBS-LRR	non-regular	Dispersed
MDP0000159271	MdNBS1006	unanchored	82174327	82177544	NBS-LRR	non-regular	Dispersed
MDP0000223201	MdNBS1007	unanchored	49664013	49673181	NBS-LRR	non-regular	Dispersed
MDP0000157081	MdNBS1008	unanchored	62651846	62652733	CC-NBS	non-regular	Dispersed
MDP0000227761	MdNBS1009	unanchored	51697630	51701663	CC-NBS-LRR	non-regular	Segmental
MDP0000472974	MdNBS1010	unanchored	35078222	35082237	CC-NBS-LRR	non-regular	Tandem
MDP0000307181	MdNBS1011	unanchored	85072023	85071944	CC-NBS-LRR	non-regular	Dispersed
MDP0000161052	MdNBS1012	unanchored	89313415	89315961	CC-NBS-LRR	non-regular	Dispersed
MDP0000148024	MdNBS1013	unanchored	35081279	35077146	CC-NBS-LRR	non-regular	Tandem
MDP0000252549	MdNBS1014	unanchored	34124886	34130176	TIR-NBS-LRR	non-regular	Dispersed
MDP0000152506	MdNBS1015	unanchored	12377661	12374270	TIR-NBS-LRR	non-regular	Dispersed
