# Supplementary material for: Genome-Wide Identification and Expression Analysis of NBS-Encoding Genes in Malus x domestica and Expansion of NBS Genes Family in Rosaceae
Source: PLoS One. 2014 Sep 18;9(9):e107987. doi: 10.1371/journal.pone.0107987 (PMC4169499; doi:10.1371/journal.pone.0107987)
Supplement: Table S4 — List of gene bank accession number (NCBI) of known resistance genes used for phylogenetic analysis. (XLS) [file pone.0107987.s007.xls]

## Sheet: Sheet1
Accession Number	Gene Name	Plant
gi|33943720|gb|AAQ55541.1|	MLA10	Hordeum vulgare
gi|332645149|gb|AEE78670.1|	RPW8-like protein 3	Arabidopsis thaliana
gi|28565622|gb|AAO43441.1|	MLA12	Hordeum vulgare subsp. Vulgare
gi|12957126|emb|CAC29242.1|	MLA6 protein	Hordeum vulgare subsp. Vulgare
gi|558887|gb|AAA50763.1|	N	Nicotiana glutinosa
gi|45544513|dbj|BAD12594.1|	N protein	Nicotiana tabacum
gi|62632823|gb|AAX89382.1|	NB-LRR type disease resistance protein Rps1-k-1	Glycine max
gi|62632825|gb|AAX89383.1|	NB-LRR type disease resistance protein Rps1-k-2	Glycine max
gi|355482707|gb|AES63910.1|	NB-LRR type disease resistance protein Rps1-k-2	Medicago truncatula
gi|218158043|gb|ACK58678.1|	NBS-LRR disease resistance protein	Setaria italica
gi|320154510|gb|ADW23547.1|	NBS-LRR disease resistance protein	Oryza sativa Indica Group
gi|400296111|gb|AFP82245.1|	NBS-LRR type disease resistance protein	Malus x domestica
gi|5918254|emb|CAB56299.1|	NBS-LRR protein	Solanum acaule
gi|38489219|gb|AAR21295.1|	bacterial spot disease resistance protein 4	Solanum lycopersicum
gi|86361429|gb|ABC94599.1|	NBS-LRR type R protein, Nbs4-Pi	Oryza sativa Indica Group
gi|37781226|gb|AAP44390.1|	nematode resistance protein	Solanum tuberosum
gi|28629809|gb|AAO45178.1|	pi-ta protein	Oryza sativa Japonica Group
gi|37777304|dbj|BAA76282.2|	Pib	Oryza sativa Japonica Group
gi|85682844|gb|ABC73398.1|	Piz-t	Oryza sativa Japonica Group
gi|57233497|gb|AAW48299.1|	potato late blight resistance protein R3a	Solanum tuberosum
gi|37624724|gb|AAQ96158.1|	powdery mildew resistance protein PM3b	Triticum aestivum
gi|8547232|gb|AAF76308.1|	Prf	Solanum pimpinellifolium
gi|1513144|gb|AAC49408.1|	PRF	Solanum lycopersicum
gi|32693281|gb|AAP86601.1|	putative disease resistant protein RGA2	Solanum bulbocastanum
gi|29603482|dbj|BAC67706.1|	R-protein	Arabidopsis thaliana
gi|47027820|gb|AAT08955.1|	CC-NBS-LRR	Helianthus annuus
gi|355487917|gb|AES69120.1|	CC-NBS-LRR	Medicago truncatula
gi|4106970|gb|AAD03156.1|	resistance protein candidate RGC2B	Lactuca sativa
gi|33302327|gb|AAQ01784.1|	resistance protein LR10	Triticum aestivum
gi|350537949|ref|NP_001234063.1|	root-knot nematode resistance protein	Solanum lycopersicum
gi|332640971|gb|AEE74492.1|	disease resistance protein RPM1	Arabidopsis thaliana
gi|298378158|gb|ADI80539.1|	recognition of Peronospora parasitica 1	Arabidopsis thaliana
gi|7229453|gb|AAF42832.1|AF209732_1	RPP13	Arabidopsis thaliana
gi|20270890|gb|AAM18462.1|AF440696_1	disease resistance protein RPP4	Arabidopsis thaliana
gi|6449046|gb|AAF08790.1|	downy mildew resistance protein RPP5	Arabidopsis thaliana
gi|332007585|gb|AED94968.1|	disease resistance protein RPP8	Arabidopsis thaliana
gi|5459305|emb|CAB50708.1|	disease resistance protein RPS4	Arabidopsis thaliana
gi|114329518|gb|ABI64281.1|	CC-NBS-LRR Pi36	Oryza sativa Indica Group
gi|332190731|gb|AEE28852.1|	disease resistance protein RPS5	Arabidopsis thaliana
gi|1842251|gb|AAB47618.1|	rust resistance protein M	Linum usitatissimum
gi|5524754|emb|CAB50786.1|	Rx protein	Solanum tuberosum
gi|27466164|gb|AAN86124.1|	TIR-NBS-LRR	Arabidopsis thaliana
gi|399920230|gb|AFP55577.1|	TIR-NBS-LRR	Rosa rugosa
gi|33621255|gb|AAQ10735.1|	Tm-2 ToMV resistance protein	Solanum lycopersicum
gi|33330976|gb|AAQ10736.1|	Tm-2^2 ToMV resistance protein	Solanum lycopersicum
gi|15418709|gb|AAG31013.1|	tospovirus resistance protein A	Solanum lycopersicum
gi|2943742|dbj|BAA25068.1|	XA1	Oryza sativa (indica cultivar-group)
gi|17432423|gb|AAL39063.1|AF447489_1	late blight resistance protein	Solanum demissum
gi|27464253|gb|AAO16014.1|	CC-NBS-LRR resistance protein MLA13	Hordeum vulgare
gi|6456755|gb|AAF09256.1|AF202179_1	disease resistance protein BS2	Capsicum chacoense
gi|6164969|gb|AAF04603.1|AF195939_1	disease resistance protein Gpa2	Solanum tuberosum
gi|4689223|gb|AAD27815.1|AF118127_1	disease resistance protein I2	Solanum lycopersicum
gi|77641473|gb|ABB00579.1|	I2	Nicotiana tabacum
gi|13517468|gb|AAK28805.1|AF310960_1	resistance-like protein P2-A	Linum usitatissimum
gi|5702196|gb|AAD47197.1|AF107293_1	rust resistance protein	Zea mays
gi|7110565|gb|AAF36987.1|AF234174_1	viral resistance protein	Arabidopsis thaliana
gi|46948260|gb|AAT07084.1|	resistance protein	Rosa roxburghii
gi|400296111|gb|AFP82245.1|	NBS-LRR type disease resistance protein	Malus x domestica
gi|328909927|gb|AEB61546.1|	NBS resistance protein	Prunus persica
gi|21536933|gb|AAC05834.2|	cyst nematode resistance gene candidate-like protein	Aegilops tauschii
gi|22252946|gb|AAM94164.1|	go35 NBS-LRR	Aegilops tauschii
gi|23095861|emb|CAD29729.1|	hero resistance protein	Solanum lycopersicum
gi|862905|gb|AAA91022.1|	L6	Linum usitatissimum
gi|11612213|gb|AAG37356.1|	Mla1	Hordeum vulgare subsp. Vulgare
gi|74040324|gb|AAZ95005.1|	late blight resistance protein Rpi-blb2	Solanum bulbocastanum
gi|14330714|emb|CAC40825.1|	HcrVf1	Malus floribunda
gi|14330716|emb|CAC40826.1|	HcrVf2	Malus floribunda
gi|185179560|gb|ACC77697.1|	NPR1-like protein	Malus x domestica
gi|15231371|ref|NP_187360.1|	RPM1	Arabidopsis thaliana
gi|15236112|ref|NP_194339.1|	RPS2	Arabidopsis thaliana
gi|587840365|gb|EXB30997.1|	TMV resistance protein N	[Morus notabilis].
Resource: www.ncbi.nml.nih.gov.in
