# Supplementary material for: Genome-Wide Identification and Expression Analysis of NBS-Encoding Genes in Malus x domestica and Expansion of NBS Genes Family in Rosaceae
Source: PLoS One. 2014 Sep 18;9(9):e107987. doi: 10.1371/journal.pone.0107987 (PMC4169499; doi:10.1371/journal.pone.0107987)
Supplement: Table S5 — List of MdNBSs analyzed for digital expression in tissue types shoot, root, leaves, xylem and phloem. (XLS) [file pone.0107987.s008.xls]

## Sheet: Sheet1
MDP_id	MdNBS_id	Shoot	Root	Leaves	Phloem	Xylem	multiple
MDP0000288587	MdNBS455				+
MDP0000532920	MdNBS43					+
MDP0000399716	MdNBS270		+	+			#
MDP0000318389	MdNBS791	+			+		#
MDP0000317557	MdNBS248	+		+	+		#
MDP0000227461	MdNBS218				+
MDP0000426020	MdNBS707	+		+	+		#
MDP0000125338	MdNBS430
MDP0000516713	MdNBS219				+
MDP0000268912	MdNBS441
MDP0000305882	MdNBS781	+			+		#
MDP0000513626	MdNBS229				+
MDP0000173414	MdNBS431
MDP0000284876	MdNBS249	+			+		#
MDP0000314078	MdNBS725
MDP0000308012	MdNBS737	+
MDP0000811129	MdNBS282	+
MDP0000906293	MdNBS286	+
MDP0000213925	MdNBS787					+
MDP0000266556	MdNBS515
MDP0000249156	MdNBS343				+
MDP0000386970	MdNBS753				+
MDP0000585239	MdNBS280		+	+			#
MDP0000442056	MdNBS734
MDP0000286700	MdNBS784
MDP0000236352	MdNBS602
MDP0000662922	MdNBS40			+
MDP0000265485	MdNBS227			+
MDP0000300921	MdNBS228			+
MDP0000137113	MdNBS306			+
MDP0000811127	MdNBS276			+
MDP0000304378	MdNBS341					+
MDP0000242361	MdNBS41			+
MDP0000260531	MdNBS788
MDP0000142444	MdNBS38			+
MDP0000752582	MdNBS533			+
MDP0000591990	MdNBS516
MDP0000772634	MdNBS340			+
MDP0000736915	MdNBS448
MDP0000374227	MdNBS370		+
MDP0000197558	MdNBS656	+			+		#
MDP0000166759	MdNBS339
MDP0000171005	MdNBS230				+
MDP0000780100	MdNBS555				+
MDP0000210751	MdNBS553					+
MDP0000241462	MdNBS309			+
MDP0000129374	MdNBS726
MDP0000151683	MdNBS736
MDP0000301983	MdNBS601					+
MDP0000193087	MdNBS554
MDP0000751862	MdNBS715			+
MDP0000285649	MdNBS502			+
MDP0000189493	MdNBS703	+			+
MDP0000266073	MdNBS300	+	+	+	+	+	#
MDP0000202315	MdNBS793	+			+		#
MDP0000311735	MdNBS250	+			+		#
MDP0000293207	MdNBS790	+			+		#
MDP0000296620	MdNBS223	+
MDP0000193872	MdNBS503
MDP0000122964	MdNBS447
MDP0000163144	MdNBS505
MDP0000311129	MdNBS545		+
MDP0000187349	MdNBS272
MDP0000301390	MdNBS641
MDP0000126186	MdNBS755
MDP0000197733	MdNBS586			+
MDP0000157846	MdNBS789			+
MDP0000140978	MdNBS334
MDP0000289959	MdNBS783	+			+		#
MDP0000200563	MdNBS782
MDP0000318995	MdNBS522
MDP0000219893	MdNBS449			+	+		#
MDP0000207438	MdNBS374
MDP0000243301	MdNBS310			+
MDP0000277725	MdNBS301
MDP0000158933	MdNBS178		+	+			#
MDP0000232833	MdNBS302			+
MDP0000182716	MdNBS611
MDP0000201899	MdNBS756	+
MDP0000455346	MdNBS456
MDP0000131990	MdNBS704
MDP0000178490	MdNBS180
MDP0000129088	MdNBS239			+
MDP0000378930	MdNBS240			+
MDP0000427071	MdNBS402
MDP0000680893	MdNBS403
MDP0000207919	MdNBS439
MDP0000527649	MdNBS391
MDP0000285888	MdNBS182
MDP0000306942	MdNBS217
MDP0000557447	MdNBS539
MDP0000321952	MdNBS700			+	+		#
MDP0000244117	MdNBS266
MDP0000425190	MdNBS404	+
MDP0000286727	MdNBS412
MDP0000748617	MdNBS172				+
MDP0000664885	MdNBS642
MDP0000688316	MdNBS73
MDP0000573412	MdNBS74					+
MDP0000642001	MdNBS260
MDP0000680657	MdNBS692	+			+		#
MDP0000295886	MdNBS457			+
MDP0000272916	MdNBS256			+
MDP0000472864	MdNBS458			+
MDP0000668433	MdNBS271		+
MDP0000551160	MdNBS44					+
MDP0000509532	MdNBS45	+
MDP0000494647	MdNBS46	+
MDP0000309287	MdNBS376			+
MDP0000372663	MdNBS716
MDP0000393857	MdNBS413
MDP0000300859	MdNBS643
MDP0000724111	MdNBS414
MDP0000136726	MdNBS644
MDP0000173893	MdNBS212			+	+		#
MDP0000500503	MdNBS630
MDP0000468314	MdNBS76		+
MDP0000706467	MdNBS47
MDP0000458576	MdNBS77
MDP0000754312	MdNBS48	+
MDP0000177824	MdNBS801
MDP0000373434	MdNBS78		+
MDP0000533075	MdNBS393
MDP0000291677	MdNBS717
MDP0000542613	MdNBS645
MDP0000160047	MdNBS701
MDP0000720656	MdNBS771		+	+			#
MDP0000602346	MdNBS79				+
MDP0000403796	MdNBS353
MDP0000681569	MdNBS80
MDP0000465174	MdNBS459
MDP0000735861	MdNBS450					+
MDP0000291205	MdNBS366	+	+				#
MDP0000749757	MdNBS242
MDP0000514599	MdNBS732
MDP0000748669	MdNBS646		+	+			#
MDP0000675339	MdNBS263
MDP0000396307	MdNBS405	+
MDP0000040083	MdNBS702			+
MDP0000258016	MdNBS205
MDP0000613689	MdNBS667				+
MDP0000608722	MdNBS174				+
MDP0000316178	MdNBS498
MDP0000122961	MdNBS710			+
MDP0000816743	MdNBS8
MDP0000287433	MdNBS367
MDP0000723101	MdNBS81			+
MDP0000297707	MdNBS590		+
MDP0000215060	MdNBS647
MDP0000267674	MdNBS727
MDP0000312812	MdNBS220
MDP0000457940	MdNBS355				+
MDP0000376600	MdNBS344
MDP0000622549	MdNBS82
MDP0000563251	MdNBS54			+
MDP0000717656	MdNBS55			+
MDP0000617609	MdNBS799
MDP0000740574	MdNBS417				+
MDP0000563856	MdNBS130
MDP0000190871	MdNBS394	+	+				#
MDP0000315612	MdNBS287
MDP0000675405	MdNBS84
MDP0000188164	MdNBS284		+
MDP0000296941	MdNBS758			+
MDP0000555793	MdNBS808
MDP0000437040	MdNBS358
MDP0000200122	MdNBS390	+	+				#
MDP0000177416	MdNBS96
MDP0000134667	MdNBS418		+
MDP0000662618	MdNBS233
MDP0000553601	MdNBS698
MDP0000400164	MdNBS244
MDP0000603006	MdNBS86		+		+		#
MDP0000297478	MdNBS383	+	+				#
MDP0000379183	MdNBS143	+
MDP0000694809	MdNBS11		+
MDP0000260265	MdNBS136
MDP0000178170	MdNBS234
MDP0000726867	MdNBS318			+		+	#
MDP0000292029	MdNBS1
MDP0000902193	MdNBS59				+
MDP0000193014	MdNBS245
MDP0000287351	MdNBS591
MDP0000168302	MdNBS290
MDP0000470223	MdNBS805
MDP0000775297	MdNBS548		+
MDP0000529326	MdNBS60	+
MDP0000468697	MdNBS24
MDP0000752579	MdNBS144	+
MDP0000240977	MdNBS235	+
MDP0000287354	MdNBS419
MDP0000507277	MdNBS807				+
MDP0000148432	MdNBS281		+
MDP0000525273	MdNBS295		+
MDP0000443113	MdNBS797				+
MDP0000157225	MdNBS147			+		+	#
MDP0000142723	MdNBS12				+
MDP0000724110	MdNBS607	+		+			#
MDP0000396605	MdNBS125	+
MDP0000206582	MdNBS63
MDP0000123565	MdNBS88
MDP0000302603	MdNBS804
MDP0000258248	MdNBS89			+		+	#
MDP0000540495	MdNBS291			+
MDP0000281804	MdNBS128	+		+	+		#
MDP0000432951	MdNBS751
MDP0000173034	MdNBS743
MDP0000640906	MdNBS673			+
MDP0000392360	MdNBS292			+
MDP0000162375	MdNBS197		+	+			#
MDP0000136651	MdNBS489
MDP0000266801	MdNBS719
MDP0000398639	MdNBS720
MDP0000917197	MdNBS279			+
MDP0000570859	MdNBS744
MDP0000249728	MdNBS618			+
MDP0000637744	MdNBS460
MDP0000259862	MdNBS323
MDP0000196734	MdNBS137
MDP0000737010	MdNBS420
MDP0000310094	MdNBS683		+	+			#
MDP0000214360	MdNBS721
MDP0000284090	MdNBS759
MDP0000304327	MdNBS254
MDP0000610303	MdNBS97	+
MDP0000407623	MdNBS760		+
MDP0000277869	MdNBS563		+		+		#
MDP0000309995	MdNBS377
MDP0000264548	MdNBS549
MDP0000636876	MdNBS564		+		+		#
MDP0000641933	MdNBS361
MDP0000580893	MdNBS27
MDP0000312668	MdNBS378
MDP0000751628	MdNBS98
MDP0000180046	MdNBS772
MDP0000446522	MdNBS296
MDP0000289517	MdNBS803				+
MDP0000560245	MdNBS668			+
MDP0000414786	MdNBS99
MDP0000291035	MdNBS107	+	+	+	+		#
MDP0000222790	MdNBS100		+	+	+		#
MDP0000258186	MdNBS775
MDP0000278168	MdNBS577			+
MDP0000209194	MdNBS669
MDP0000640736	MdNBS90				+
MDP0000522745	MdNBS657		+		+		#
MDP0000240781	MdNBS453
MDP0000184177	MdNBS362
MDP0000173694	MdNBS42	+
MDP0000284479	MdNBS461		+
MDP0000306762	MdNBS39	+
MDP0000257606	MdNBS285		+
MDP0000192039	MdNBS800		+
MDP0000283542	MdNBS297	+
MDP0000698001	MdNBS500
MDP0000149345	MdNBS15		+
MDP0000303496	MdNBS650				+
MDP0000624125	MdNBS277		+	+			#
MDP0000178216	MdNBS531					+
MDP0000218361	MdNBS236	+		+			#
MDP0000306108	MdNBS764
MDP0000269116	MdNBS386
MDP0000264960	MdNBS2		+		+	+	#
MDP0000265756	MdNBS246		+		+	+	#
MDP0000136433	MdNBS729
MDP0000180482	MdNBS101
MDP0000168665	MdNBS608
MDP0000210357	MdNBS395	+	+				#
MDP0000286425	MdNBS102				+
MDP0000316559	MdNBS209					+
MDP0000297052	MdNBS652
MDP0000643262	MdNBS184			+
MDP0000314031	MdNBS571			+
MDP0000164725	MdNBS117			+
MDP0000289031	MdNBS337		+
MDP0000310183	MdNBS103			+
MDP0000214225	MdNBS134				+
MDP0000200150	MdNBS712
MDP0000309192	MdNBS598
MDP0000162225	MdNBS490
MDP0000140430	MdNBS659		+		+		#
MDP0000458200	MdNBS221			+
MDP0000706371	MdNBS675	+	+				#
MDP0000285880	MdNBS722
MDP0000298828	MdNBS164
MDP0000196915	MdNBS713
MDP0000203206	MdNBS154
MDP0000318901	MdNBS680			+
MDP0000279752	MdNBS798
MDP0000160547	MdNBS674			+
MDP0000227547	MdNBS794	+			+		#
MDP0000279719	MdNBS258
MDP0000153847	MdNBS589
MDP0000150345	MdNBS350
MDP0000133004	MdNBS565
MDP0000291494	MdNBS237				+	+	#
MDP0000205727	MdNBS29				+	+	#
MDP0000220582	MdNBS238			+
MDP0000291857	MdNBS231			+
MDP0000147704	MdNBS765			+
MDP0000215604	MdNBS766
MDP0000282740	MdNBS4	+
MDP0000247856	MdNBS773	+		+	+		#
MDP0000296545	MdNBS723
MDP0000213983	MdNBS485
MDP0000147241	MdNBS267			+
MDP0000258454	MdNBS247
MDP0000119559	MdNBS104
MDP0000264975	MdNBS423	+		+	+		#
MDP0000258461	MdNBS627				+
MDP0000299682	MdNBS262
MDP0000200701	MdNBS303
MDP0000188564	MdNBS283		+
MDP0000194411	MdNBS685	+
MDP0000216668	MdNBS298
MDP0000410696	MdNBS767
MDP0000249335	MdNBS774			+
MDP0000713635	MdNBS434	+
MDP0000416021	MdNBS638			+
MDP0000164781	MdNBS442
MDP0000481805	MdNBS32	+
MDP0000185304	MdNBS380		+
MDP0000249539	MdNBS397
MDP0000748035	MdNBS699				+
MDP0000322399	MdNBS695			+	+		#
MDP0000240537	MdNBS688			+
MDP0000312842	MdNBS678
MDP0000267389	MdNBS475	+			+		#
MDP0000310016	MdNBS677
MDP0000142854	MdNBS273			+
MDP0000321938	MdNBS385			+
MDP0000125445	MdNBS389		+
MDP0000322685	MdNBS384		+
MDP0000131151	MdNBS274			+
MDP0000153244	MdNBS275			+
MDP0000223738	MdNBS579
MDP0000254608	MdNBS444			+
MDP0000257638	MdNBS806
MDP0000194891	MdNBS572
MDP0000255887	MdNBS655	+	+	+	+		#
MDP0000464475	MdNBS379
MDP0000287465	MdNBS106			+	+		#
MDP0000747568	MdNBS69
MDP0000305019	MdNBS186
MDP0000758643	MdNBS70	+
MDP0000311929	MdNBS424	+
MDP0000303549	MdNBS311
MDP0000211709	MdNBS735
MDP0000865612	MdNBS133	+
MDP0000396621	MdNBS530
MDP0000309999	MdNBS408
MDP0000288446	MdNBS409
MDP0000733256	MdNBS410				+
MDP0000308010	MdNBS335
MDP0000309171	MdNBS661	+
MDP0000319352	MdNBS466
MDP0000248430	MdNBS640	+
MDP0000610354	MdNBS526
MDP0000126026	MdNBS662		+
MDP0000809893	MdNBS606
MDP0000300756	MdNBS626			+
