# Supplementary material for: Genome-Wide Identification and Expression Analysis of NBS-Encoding Genes in Malus x domestica and Expansion of NBS Genes Family in Rosaceae
Source: PLoS One. 2014 Sep 18;9(9):e107987. doi: 10.1371/journal.pone.0107987 (PMC4169499; doi:10.1371/journal.pone.0107987)
Supplement: Table S6 — List of comparison of individual NBS-LRRs found by previous two studies [24], [45] and present study. (XLS) [file pone.0107987.s009.xls]

## Sheet: Sheet1
	Bold letters represents the gene identify in present study but not reported in previous study [24,45]
Perazzolli et al. [45]	Velasco et al. [24]	Present study
MDP0000040083	MDP0000040083
		MDP0000119251
		MDP0000119559
MDP0000119898	MDP0000119898	MDP0000119898
MDP0000119934	MDP0000119934
MDP0000120040	MDP0000120040	MDP0000120040
MDP0000120349	MDP0000120349	MDP0000120349
		MDP0000121968
MDP0000120711	MDP0000120711
MDP0000122961	MDP0000122961	MDP0000122961
MDP0000122964	MDP0000122964	MDP0000122964
MDP0000123015	MDP0000123015	MDP0000123015
		MDP0000123343
	MDP0000123565	MDP0000123565
MDP0000123760	MDP0000123760	MDP0000123760
MDP0000125338	MDP0000125338	MDP0000125338
		MDP0000125445
MDP0000125643	MDP0000125643	MDP0000125643
MDP0000125814	MDP0000125814	MDP0000125814
		MDP0000126026
MDP0000126186	MDP0000126186	MDP0000126186
MDP0000126648	MDP0000126648
MDP0000127009	MDP0000127009	MDP0000127009
MDP0000127345	MDP0000127345	MDP0000127345
MDP0000127552	MDP0000127552	MDP0000127552
		MDP0000128201
MDP0000127733	MDP0000127733
MDP0000128560	MDP0000128560	MDP0000128560
MDP0000128823	MDP0000128823	MDP0000128823
	MDP0000129088	MDP0000129088
MDP0000129374	MDP0000129374	MDP0000129374
MDP0000129379	MDP0000129379	MDP0000129379
	MDP0000129674	MDP0000129674
		MDP0000130376
MDP0000130702	MDP0000130702	MDP0000130702
		MDP0000131151
MDP0000131170	MDP0000131170	MDP0000131170
		MDP0000131540
MDP0000131581	MDP0000131581
MDP0000131990	MDP0000131990	MDP0000131990
MDP0000133004	MDP0000133004	MDP0000133004
		MDP0000133294
		MDP0000134454
MDP0000134667	MDP0000134667	MDP0000134667
MDP0000135249	MDP0000135249	MDP0000135249
MDP0000136433	MDP0000136433	MDP0000136433
	MDP0000136651	MDP0000136651
MDP0000136726	MDP0000136726	MDP0000136726
MDP0000137113	MDP0000137113	MDP0000137113
	MDP0000137959	MDP0000137959
MDP0000138292	MDP0000138292	MDP0000138292
MDP0000138499	MDP0000138499	MDP0000138499
MDP0000139028	MDP0000139028	MDP0000139028
MDP0000140430	MDP0000140430	MDP0000140430
MDP0000140693	MDP0000140693
		MDP0000140578
	MDP0000140978	MDP0000140978
MDP0000141377	MDP0000141377	MDP0000141377
MDP0000141545	MDP0000141545
MDP0000141556	MDP0000141556	MDP0000141556
MDP0000142273	MDP0000142273	MDP0000142273
MDP0000142444	MDP0000142444	MDP0000142444
MDP0000142723	MDP0000142723	MDP0000142723
MDP0000142781	MDP0000142781	MDP0000142781
		MDP0000142854
MDP0000143700	MDP0000143700	MDP0000143700
MDP0000143915	MDP0000143915	MDP0000143915
MDP0000144502	MDP0000144502
MDP0000144730	MDP0000144730	MDP0000144730
MDP0000144874	MDP0000144874	MDP0000144874
MDP0000144969	MDP0000144969
MDP0000145963	MDP0000145963
MDP0000146255	MDP0000146255	MDP0000146255
		MDP0000146388
MDP0000146771	MDP0000146771	MDP0000146771
		MDP0000147219
		MDP0000147241
MDP0000146781	MDP0000146781
		MDP0000147704
MDP0000147944	MDP0000147944	MDP0000147944
MDP0000148024	MDP0000148024	MDP0000148024
MDP0000148410	MDP0000148410	MDP0000148410
MDP0000148422	MDP0000148422	MDP0000148422
	MDP0000148432	MDP0000148432
	MDP0000148800	MDP0000148800
MDP0000148912	MDP0000148912	MDP0000149345
MDP0000149345	MDP0000149345
MDP0000149577	MDP0000149577	MDP0000149577
MDP0000149997	MDP0000149997	MDP0000149997
		MDP0000150227
MDP0000150345	MDP0000150345	MDP0000150345
	MDP0000150457	MDP0000150457
MDP0000150992	MDP0000150992
		MDP0000150519
		MDP0000150893
MDP0000151002	MDP0000151002	MDP0000151002
		MDP0000151069
		MDP0000151475
MDP0000151484	MDP0000151484	MDP0000151484
MDP0000151683	MDP0000151683	MDP0000151683
		MDP0000151729
		MDP0000152456
MDP0000152506	MDP0000152506	MDP0000152506
MDP0000152681	MDP0000152681	MDP0000152681
MDP0000153043	MDP0000153043
		MDP0000153244
MDP0000153782	MDP0000153782	MDP0000153782
		MDP0000153847
	MDP0000154590	MDP0000154590
MDP0000154617	MDP0000154617	MDP0000154617
MDP0000154841	MDP0000154841	MDP0000154841
MDP0000155539	MDP0000155539	MDP0000155539
MDP0000156770	MDP0000156770	MDP0000156770
MDP0000157081	MDP0000157081	MDP0000157081
MDP0000157208	MDP0000157208	MDP0000157208
MDP0000157225	MDP0000157225	MDP0000157225
MDP0000157846	MDP0000157846	MDP0000157846
MDP0000157962	MDP0000157962	MDP0000157962
MDP0000158225	MDP0000158225	MDP0000158225
MDP0000158933	MDP0000158933	MDP0000158933
MDP0000159004	MDP0000159004	MDP0000159004
MDP0000159271	MDP0000159271	MDP0000159271
MDP0000159528	MDP0000159528	MDP0000159528
MDP0000160047	MDP0000160047	MDP0000160047
MDP0000160232	MDP0000160232	MDP0000160232
MDP0000160289	MDP0000160289	MDP0000160289
MDP0000160795	MDP0000160795
		MDP0000160547
		MDP0000160795
MDP0000160821	MDP0000160821	MDP0000160821
		MDP0000161052
MDP0000161787	MDP0000161787	MDP0000161787
MDP0000162225	MDP0000162225	MDP0000162225
MDP0000162375	MDP0000162375	MDP0000162375
MDP0000162814	MDP0000162814	MDP0000162814
		MDP0000163105
MDP0000163144	MDP0000163144	MDP0000163144
MDP0000163734	MDP0000163734
MDP0000163867	MDP0000163867
MDP0000164113	MDP0000164113	MDP0000164113
		MDP0000164128
MDP0000164312	MDP0000164312	MDP0000164312
MDP0000164725	MDP0000164725	MDP0000164725
MDP0000164781	MDP0000164781	MDP0000164781
MDP0000165286	MDP0000165286	MDP0000165286
	MDP0000165473	MDP0000165473
MDP0000165669	MDP0000165669	MDP0000165669
	MDP0000165824	MDP0000165824
MDP0000166360	MDP0000166360	MDP0000166360
MDP0000166379	MDP0000166379	MDP0000166379
MDP0000166609	MDP0000166609
MDP0000166759	MDP0000166759	MDP0000166759
MDP0000166800	MDP0000166800	MDP0000166800
MDP0000168385	MDP0000167895	MDP0000167895
	MDP0000168302	MDP0000168302
	MDP0000168385	MDP0000168385
MDP0000168490	MDP0000168490	MDP0000168490
		MDP0000168497
MDP0000168665	MDP0000168665	MDP0000168665
		MDP0000168674
MDP0000169431	MDP0000169431	MDP0000169431
MDP0000169509	MDP0000169509	MDP0000169509
	MDP0000170193	MDP0000170193
MDP0000170409	MDP0000170409	MDP0000170409
MDP0000170759	MDP0000170759	MDP0000170759
MDP0000171005	MDP0000171005	MDP0000171005
MDP0000171218	MDP0000171218
MDP0000171229	MDP0000171229	MDP0000171229
MDP0000171580	MDP0000171580	MDP0000171580
		MDP0000171644
MDP0000171723	MDP0000171723	MDP0000171723
MDP0000171887	MDP0000171887	MDP0000171887
MDP0000172292	MDP0000172292
	MDP0000172886	MDP0000172886
MDP0000173034	MDP0000173034	MDP0000173034
MDP0000173111	MDP0000173111	MDP0000173111
MDP0000173257	MDP0000173257	MDP0000173257
	MDP0000173380	MDP0000173380
MDP0000173414	MDP0000173414	MDP0000173414
MDP0000173626	MDP0000173626	MDP0000173626
MDP0000173694	MDP0000173694	MDP0000173694
MDP0000173893	MDP0000173893	MDP0000173893
MDP0000174069	MDP0000174069	MDP0000174069
MDP0000174203	MDP0000174203	MDP0000174203
MDP0000174457	MDP0000174457	MDP0000174457
MDP0000174704	MDP0000174704	MDP0000174704
MDP0000174796	MDP0000174796	MDP0000174796
MDP0000175932	MDP0000175932	MDP0000175932
MDP0000176003	MDP0000176003	MDP0000176003
MDP0000176962	MDP0000176962	MDP0000176962
	MDP0000177055	MDP0000177055
		MDP0000177288
MDP0000177363	MDP0000177363	MDP0000177363
MDP0000177416	MDP0000177416	MDP0000177416
MDP0000177824	MDP0000177824	MDP0000177824
MDP0000177898	MDP0000177898	MDP0000177898
MDP0000178082	MDP0000178082
MDP0000178408	MDP0000178170	MDP0000178170
		MDP0000178216
	MDP0000178408	MDP0000178408
MDP0000178490	MDP0000178490	MDP0000178490
MDP0000179430	MDP0000179430	MDP0000179430
MDP0000180046	MDP0000180046	MDP0000180046
MDP0000180359	MDP0000180359
MDP0000180389	MDP0000180389	MDP0000180389
		MDP0000180482
MDP0000180849	MDP0000180849	MDP0000180849
MDP0000181087	MDP0000181087
MDP0000182155	MDP0000182155	MDP0000182155
MDP0000182552	MDP0000182552	MDP0000182552
MDP0000182716	MDP0000182716	MDP0000182716
	MDP0000182909
MDP0000182993	MDP0000182993	MDP0000182993
	MDP0000183137	MDP0000183137
		MDP0000183867
MDP0000184060	MDP0000184060	MDP0000184060
MDP0000184177	MDP0000184177	MDP0000184177
MDP0000184270	MDP0000184270	MDP0000184270
MDP0000184501	MDP0000184501
MDP0000184696	MDP0000184696	MDP0000184696
MDP0000184756	MDP0000184756	MDP0000184756
MDP0000184980	MDP0000184980
		MDP0000185304
		MDP0000185623
MDP0000185753	MDP0000185753
MDP0000185851	MDP0000185851
		MDP0000186016
		MDP0000187033
		MDP0000187034
MDP0000187045	MDP0000187045	MDP0000187045
MDP0000187349	MDP0000187349	MDP0000187349
MDP0000187390	MDP0000187390	MDP0000187390
MDP0000187497	MDP0000187497
MDP0000187663	MDP0000187663
MDP0000188164	MDP0000188164	MDP0000188164
		MDP0000188435
	MDP0000188564	MDP0000188564
MDP0000189493	MDP0000189493	MDP0000189493
MDP0000189589	MDP0000189589	MDP0000189589
	MDP0000189801	MDP0000189801
MDP0000189848	MDP0000189848	MDP0000189848
MDP0000190216	MDP0000190216
MDP0000190531	MDP0000190531	MDP0000190531
MDP0000190750	MDP0000190750	MDP0000190750
MDP0000190871	MDP0000190871	MDP0000190871
MDP0000191112	MDP0000191112
		MDP0000191188
MDP0000191794	MDP0000191794	MDP0000191794
MDP0000192039	MDP0000192039	MDP0000192039
		MDP0000192101
MDP0000192381	MDP0000192381	MDP0000192381
MDP0000193014	MDP0000193014	MDP0000193014
MDP0000193087	MDP0000193087	MDP0000193087
		MDP0000193109
	MDP0000193288	MDP0000193288
MDP0000193465	MDP0000193465	MDP0000193465
		MDP0000193561
MDP0000193841	MDP0000193841	MDP0000193841
MDP0000193872	MDP0000193872	MDP0000193872
		MDP0000193985
		MDP0000194077
MDP0000194201	MDP0000194201
MDP0000194847	MDP0000194234
		MDP0000194411
	MDP0000194847	MDP0000194847
		MDP0000194891
	MDP0000194931	MDP0000194931
MDP0000195139	MDP0000195139	MDP0000195139
MDP0000195932	MDP0000195932
	MDP0000196621	MDP0000196621
MDP0000196734	MDP0000196734	MDP0000196734
MDP0000196909	MDP0000196909	MDP0000196909
MDP0000196915	MDP0000196915	MDP0000196915
MDP0000197195	MDP0000197195	MDP0000197195
		MDP0000197315
MDP0000197558	MDP0000197558	MDP0000197558
MDP0000197733	MDP0000197733	MDP0000197733
MDP0000197918	MDP0000197918	MDP0000197918
MDP0000198017	MDP0000198017	MDP0000198017
MDP0000198142	MDP0000198142
		MDP0000198228
MDP0000198658	MDP0000198658	MDP0000198658
MDP0000198980	MDP0000198980
MDP0000198998	MDP0000198998	MDP0000198998
MDP0000199392	MDP0000199392
		MDP0000200036
MDP0000199715	MDP0000199715
MDP0000200122	MDP0000200122	MDP0000200122
MDP0000200150	MDP0000200150	MDP0000200150
MDP0000200216	MDP0000200216
MDP0000200491	MDP0000200491	MDP0000200491
MDP0000200563	MDP0000200563	MDP0000200563
	MDP0000200701	MDP0000200701
MDP0000201139	MDP0000201139	MDP0000201139
MDP0000201173	MDP0000201173	MDP0000201173
MDP0000201899	MDP0000201899	MDP0000201899
MDP0000202315	MDP0000202315	MDP0000202315
MDP0000202333	MDP0000202333	MDP0000202333
MDP0000203072	MDP0000203072	MDP0000203072
MDP0000203206	MDP0000203206	MDP0000203206
MDP0000204620	MDP0000204620	MDP0000204620
MDP0000204807	MDP0000204807
		MDP0000205049
MDP0000205727	MDP0000205727	MDP0000205727
MDP0000205859	MDP0000205859	MDP0000205859
MDP0000206335	MDP0000206335	MDP0000206335
MDP0000206455	MDP0000206455	MDP0000206455
MDP0000206582	MDP0000206582	MDP0000206582
		MDP0000206759
MDP0000207170	MDP0000207170	MDP0000207170
MDP0000207179	MDP0000207179	MDP0000207179
MDP0000207416	MDP0000207416
MDP0000207438	MDP0000207438	MDP0000207438
		MDP0000207831
MDP0000207919	MDP0000207919	MDP0000207919
MDP0000208381	MDP0000208381	MDP0000208381
MDP0000208848	MDP0000208848
	MDP0000209075
MDP0000209194	MDP0000209194	MDP0000209194
MDP0000209861	MDP0000209861	MDP0000209861
MDP0000210357	MDP0000210357	MDP0000210357
MDP0000210537	MDP0000210537	MDP0000210537
MDP0000210562	MDP0000210562	MDP0000210562
		MDP0000210587
MDP0000210751	MDP0000210751	MDP0000210751
MDP0000210772	MDP0000210772	MDP0000210772
MDP0000211316	MDP0000211316	MDP0000211316
		MDP0000211709
MDP0000212385	MDP0000212385
MDP0000212932	MDP0000212932	MDP0000212932
MDP0000213552	MDP0000213552	MDP0000213552
MDP0000213925	MDP0000213925	MDP0000213925
MDP0000213971	MDP0000213971	MDP0000213971
		MDP0000213983
MDP0000214225	MDP0000214225	MDP0000214225
MDP0000214360	MDP0000214360	MDP0000214360
		MDP0000214891
MDP0000215028	MDP0000215028	MDP0000215028
MDP0000215030	MDP0000215030	MDP0000215030
MDP0000215060	MDP0000215060	MDP0000215060
MDP0000215164	MDP0000215164	MDP0000215164
MDP0000215604	MDP0000215604	MDP0000215604
	MDP0000216135	MDP0000216135
MDP0000216222	MDP0000216222
MDP0000216418	MDP0000216418	MDP0000216418
	MDP0000216428	MDP0000216428
		MDP0000216448
		MDP0000216668
MDP0000216962	MDP0000216962
		MDP0000217718
		MDP0000217885
MDP0000217979	MDP0000217979	MDP0000217979
MDP0000218243	MDP0000218243
MDP0000218361	MDP0000218361	MDP0000218361
MDP0000218445	MDP0000218445	MDP0000218445
MDP0000218561	MDP0000218561
MDP0000218839	MDP0000218839
MDP0000219228	MDP0000219228	MDP0000219228
		MDP0000219530
MDP0000219893	MDP0000219893	MDP0000219893
MDP0000220175	MDP0000220175	MDP0000220175
MDP0000220353	MDP0000220353
MDP0000220580	MDP0000220580	MDP0000220580
		MDP0000220582
	MDP0000220828
MDP0000220842	MDP0000220842	MDP0000220842
		MDP0000220947
MDP0000221045	MDP0000221045	MDP0000221045
MDP0000221245	MDP0000221245
MDP0000221531	MDP0000221531	MDP0000221531
MDP0000221798	MDP0000221798	MDP0000221798
MDP0000221824	MDP0000221824	MDP0000221824
	MDP0000222077	MDP0000222077
	MDP0000222353	MDP0000222353
MDP0000222790	MDP0000222790	MDP0000222790
MDP0000223170	MDP0000223170	MDP0000223170
		MDP0000223201
		MDP0000223442
	MDP0000223518	MDP0000223518
		MDP0000223738
MDP0000224017	MDP0000224017	MDP0000224017
MDP0000224252	MDP0000224252	MDP0000224252
MDP0000225069	MDP0000225069	MDP0000225069
MDP0000225072	MDP0000225072	MDP0000225072
MDP0000225602	MDP0000225602	MDP0000225602
MDP0000226112	MDP0000226112	MDP0000226112
MDP0000227124	MDP0000227124	MDP0000227124
MDP0000227152	MDP0000227152	MDP0000227152
MDP0000227461	MDP0000227461	MDP0000227461
MDP0000227547	MDP0000227547	MDP0000227547
	MDP0000227692	MDP0000227692
MDP0000227761	MDP0000227761	MDP0000227761
	MDP0000230552	MDP0000230552
MDP0000230932	MDP0000230932	MDP0000230932
MDP0000231100	MDP0000231100	MDP0000231100
		MDP0000231971
		MDP0000232588
	MDP0000232600	MDP0000232600
MDP0000232671	MDP0000232671
MDP0000232833	MDP0000232833	MDP0000232833
MDP0000233739	MDP0000233739	MDP0000233739
	MDP0000233740	MDP0000233740
MDP0000234246	MDP0000234246	MDP0000234246
	MDP0000234409	MDP0000234409
	MDP0000234615
MDP0000235013	MDP0000235013	MDP0000235013
	MDP0000235860	MDP0000235860
MDP0000236352	MDP0000236352	MDP0000236352
MDP0000236898	MDP0000236898	MDP0000236898
	MDP0000237117	MDP0000237117
MDP0000239512	MDP0000239512	MDP0000239512
		MDP0000240537
	MDP0000240781	MDP0000240781
MDP0000240818	MDP0000240818
MDP0000240942	MDP0000240942	MDP0000240942
MDP0000240977	MDP0000240977	MDP0000240977
MDP0000241462	MDP0000241462	MDP0000241462
MDP0000242361	MDP0000242361	MDP0000242361
MDP0000242368	MDP0000242368	MDP0000242368
		MDP0000242575
MDP0000242816	MDP0000242816	MDP0000242816
MDP0000243301	MDP0000243301	MDP0000243301
MDP0000243304	MDP0000243304	MDP0000243304
	MDP0000243519	MDP0000243519
MDP0000244117	MDP0000244117	MDP0000244117
MDP0000244934	MDP0000244934
		MDP0000246080
MDP0000247576	MDP0000247576	MDP0000247576
		MDP0000247856
MDP0000247870	MDP0000247870	MDP0000247870
MDP0000247886	MDP0000247886
		MDP0000248321
		MDP0000248430
MDP0000249156	MDP0000249156	MDP0000249156
MDP0000249335	MDP0000249335	MDP0000249335
MDP0000249484	MDP0000249484	MDP0000249484
		MDP0000249539
MDP0000249580	MDP0000249580
MDP0000250988	MDP0000249728	MDP0000249728
	MDP0000250988	MDP0000250988
	MDP0000251084	MDP0000251836
MDP0000252069	MDP0000252069	MDP0000252053
	MDP0000252513	MDP0000252069
MDP0000252549	MDP0000252549	MDP0000252549
MDP0000252626	MDP0000252626	MDP0000252626
MDP0000252903	MDP0000252903	MDP0000252903
MDP0000252913	MDP0000252913	MDP0000252913
	MDP0000253266	MDP0000253266
MDP0000253531	MDP0000253531	MDP0000253531
MDP0000253618	MDP0000253618	MDP0000253618
		MDP0000254608
MDP0000255187	MDP0000255187	MDP0000255187
MDP0000255546	MDP0000255546	MDP0000255546
		MDP0000255556
MDP0000255613	MDP0000255613	MDP0000255613
		MDP0000255887
		MDP0000256055
MDP0000256388	MDP0000256388	MDP0000256388
		MDP0000256429
MDP0000257201	MDP0000257201	MDP0000257201
MDP0000257606	MDP0000257606	MDP0000257606
MDP0000257638	MDP0000257638	MDP0000257638
	MDP0000257684
MDP0000257717	MDP0000257717	MDP0000257717
MDP0000258012	MDP0000258012	MDP0000258012
MDP0000258016	MDP0000258016	MDP0000258016
MDP0000258059	MDP0000258059
		MDP0000258186
MDP0000258248	MDP0000258248	MDP0000258248
		MDP0000258431
	MDP0000258454	MDP0000258454
		MDP0000258461
MDP0000258974	MDP0000258974	MDP0000258974
MDP0000258985	MDP0000258985	MDP0000258985
	MDP0000259287	MDP0000259287
MDP0000259357	MDP0000259357	MDP0000259357
MDP0000259527	MDP0000259527	MDP0000259527
MDP0000259807	MDP0000259807
MDP0000259862	MDP0000259862	MDP0000259862
MDP0000260265	MDP0000260265	MDP0000260265
MDP0000260531	MDP0000260531	MDP0000260531
MDP0000260910	MDP0000260910	MDP0000260910
MDP0000261025	MDP0000261025	MDP0000261025
MDP0000261612	MDP0000261612	MDP0000261612
MDP0000261720	MDP0000261720	MDP0000261720
	MDP0000262104
MDP0000262335	MDP0000262335	MDP0000262335
MDP0000263005	MDP0000263005	MDP0000263005
MDP0000263006	MDP0000263006	MDP0000263006
	MDP0000263446	MDP0000263446
MDP0000263559	MDP0000263559	MDP0000263559
MDP0000263592	MDP0000263592
		MDP0000263715
		MDP0000263831
	MDP0000264170
MDP0000264369	MDP0000264369	MDP0000264369
	MDP0000264373	MDP0000264373
MDP0000264448	MDP0000264448	MDP0000264448
	MDP0000264548	MDP0000264548
MDP0000264734	MDP0000264734	MDP0000264750
MDP0000264750	MDP0000264750
MDP0000264960	MDP0000264960	MDP0000264960
MDP0000264975	MDP0000264975	MDP0000264975
	MDP0000265485	MDP0000265485
MDP0000265756	MDP0000265756	MDP0000265756
MDP0000265855	MDP0000265855	MDP0000265855
MDP0000266073	MDP0000266073	MDP0000266073
MDP0000266458	MDP0000266458	MDP0000266458
MDP0000266556	MDP0000266556	MDP0000266556
MDP0000266706	MDP0000266706	MDP0000266706
MDP0000266801	MDP0000266801	MDP0000266801
		MDP0000267389
MDP0000267674	MDP0000267674	MDP0000267674
MDP0000267764	MDP0000267764	MDP0000267764
MDP0000267866	MDP0000267866	MDP0000267866
MDP0000268081	MDP0000268081	MDP0000268081
MDP0000268122	MDP0000268122	MDP0000268122
MDP0000268494	MDP0000268494	MDP0000268494
MDP0000268912	MDP0000268912	MDP0000268912
		MDP0000268993
MDP0000269116	MDP0000269116	MDP0000269116
MDP0000269188	MDP0000269188	MDP0000269188
MDP0000269310	MDP0000269310	MDP0000269310
		MDP0000269833
		MDP0000270025
MDP0000270204	MDP0000270204	MDP0000270204
MDP0000270249	MDP0000270249	MDP0000270249
MDP0000270559	MDP0000270559	MDP0000270559
MDP0000271176	MDP0000271176	MDP0000271176
MDP0000271550	MDP0000271550	MDP0000271550
	MDP0000271981	MDP0000271981
		MDP0000272435
MDP0000272751	MDP0000272751
		MDP0000272762
MDP0000272830	MDP0000272830	MDP0000272830
	MDP0000272903
MDP0000272916	MDP0000272916	MDP0000272916
	MDP0000273281	MDP0000273281
MDP0000273547	MDP0000273547	MDP0000273547
	MDP0000273980	MDP0000273980
MDP0000274330	MDP0000274330	MDP0000274330
MDP0000275115	MDP0000275115	MDP0000275115
MDP0000275398	MDP0000275398	MDP0000275398
		MDP0000275483
		MDP0000275724
	MDP0000276078	MDP0000276078
MDP0000276343	MDP0000276343	MDP0000276343
MDP0000276385	MDP0000276385
		MDP0000277651
MDP0000277725	MDP0000277725	MDP0000277725
MDP0000277868	MDP0000277868	MDP0000277868
MDP0000277869	MDP0000277869	MDP0000277869
		MDP0000278041
MDP0000278168	MDP0000278168	MDP0000278168
MDP0000278224	MDP0000278224	MDP0000278224
MDP0000278375	MDP0000278375	MDP0000278375
MDP0000278552	MDP0000278552
	MDP0000278660	MDP0000278660
		MDP0000278984
		MDP0000279093
MDP0000279176	MDP0000279176	MDP0000279176
MDP0000279270	MDP0000279270	MDP0000279270
MDP0000279585	MDP0000279585	MDP0000279585
MDP0000279719	MDP0000279719	MDP0000279719
		MDP0000279752
	MDP0000280108	MDP0000280108
MDP0000280150	MDP0000280150
MDP0000280319	MDP0000280319	MDP0000280319
MDP0000280705	MDP0000280705	MDP0000280705
		MDP0000281765
	MDP0000281804	MDP0000281804
MDP0000282012	MDP0000282012	MDP0000282012
MDP0000282463	MDP0000282463	MDP0000282463
MDP0000282733	MDP0000282733	MDP0000282733
MDP0000282740	MDP0000282740	MDP0000282740
MDP0000283249	MDP0000283249
MDP0000283441	MDP0000283441
	MDP0000283542	MDP0000283542
MDP0000283664	MDP0000283664
MDP0000283821	MDP0000283821	MDP0000283821
		MDP0000284090
MDP0000284479	MDP0000284479	MDP0000284479
MDP0000284699	MDP0000284699	MDP0000284699
		MDP0000284789
MDP0000284876	MDP0000284876	MDP0000284876
MDP0000285649	MDP0000285649	MDP0000285649
		MDP0000285761
MDP0000285776	MDP0000285776	MDP0000285776
		MDP0000285823
MDP0000285880	MDP0000285880	MDP0000285880
MDP0000285888	MDP0000285888	MDP0000285888
MDP0000286204	MDP0000286204
	MDP0000286425	MDP0000286425
MDP0000286700	MDP0000286700	MDP0000286700
		MDP0000286702
MDP0000286727	MDP0000286727	MDP0000286727
MDP0000286805	MDP0000286805	MDP0000286805
		MDP0000287043
MDP0000287351	MDP0000287351	MDP0000287351
MDP0000287354	MDP0000287354	MDP0000287354
MDP0000287433	MDP0000287433	MDP0000287433
		MDP0000287465
MDP0000287509	MDP0000287509	MDP0000287509
		MDP0000287797
		MDP0000287798
MDP0000287836	MDP0000287836	MDP0000287836
		MDP0000287865
MDP0000288100	MDP0000288100	MDP0000288100
		MDP0000288298
		MDP0000288446
MDP0000288512	MDP0000288512
MDP0000288587	MDP0000288587	MDP0000288587
MDP0000288649	MDP0000288649
MDP0000289031	MDP0000289031	MDP0000289031
		MDP0000289234
MDP0000289517	MDP0000289517	MDP0000289517
		MDP0000289594
	MDP0000289876
MDP0000289959	MDP0000289959	MDP0000289959
MDP0000290091	MDP0000290091	MDP0000290091
MDP0000290186	MDP0000290186	MDP0000290186
MDP0000290212	MDP0000290212	MDP0000290212
MDP0000290896	MDP0000290896	MDP0000290896
MDP0000290919	MDP0000290919	MDP0000290919
MDP0000291035	MDP0000291035	MDP0000291035
MDP0000291205	MDP0000291205	MDP0000291205
		MDP0000291494
		MDP0000291647
MDP0000291677	MDP0000291677	MDP0000291677
		MDP0000291857
MDP0000292029	MDP0000292029	MDP0000292029
	MDP0000292095
MDP0000292328	MDP0000292328
MDP0000292353	MDP0000292353	MDP0000292353
MDP0000292631	MDP0000292631	MDP0000292631
MDP0000292704	MDP0000292704	MDP0000292704
MDP0000292810	MDP0000292810	MDP0000292810
MDP0000292887	MDP0000292887	MDP0000292887
		MDP0000292984
MDP0000293098	MDP0000293098	MDP0000293098
MDP0000293114	MDP0000293114	MDP0000293114
MDP0000293188	MDP0000293188	MDP0000293188
MDP0000293207	MDP0000293207	MDP0000293207
MDP0000294230	MDP0000294230	MDP0000294230
MDP0000294503	MDP0000294503	MDP0000294503
		MDP0000294559
		MDP0000295195
MDP0000295727	MDP0000295727	MDP0000295727
MDP0000295852	MDP0000295852	MDP0000295852
MDP0000295886	MDP0000295886	MDP0000295886
MDP0000295967	MDP0000295967
MDP0000295971	MDP0000295971	MDP0000295971
		MDP0000296048
		MDP0000296545
MDP0000296620	MDP0000296620	MDP0000296620
MDP0000296941	MDP0000296941	MDP0000296941
MDP0000297052	MDP0000297052	MDP0000297052
MDP0000297323	MDP0000297323	MDP0000297323
MDP0000297478	MDP0000297478	MDP0000297478
MDP0000297546	MDP0000297546	MDP0000297546
MDP0000297667	MDP0000297667
MDP0000297707	MDP0000297707	MDP0000297707
	MDP0000297811	MDP0000297811
	MDP0000298256	MDP0000298256
MDP0000298828	MDP0000298828	MDP0000298828
MDP0000298961	MDP0000298961	MDP0000298961
MDP0000299465	MDP0000299465	MDP0000299465
MDP0000299682	MDP0000299682	MDP0000299682
MDP0000299783	MDP0000299783
	MDP0000299999
		MDP0000300230
		MDP0000300756
MDP0000300859	MDP0000300859	MDP0000300859
MDP0000300921	MDP0000300921	MDP0000300921
MDP0000301298	MDP0000301298	MDP0000301298
MDP0000301358	MDP0000301358	MDP0000301358
MDP0000301390	MDP0000301390	MDP0000301390
MDP0000301518	MDP0000301518
		MDP0000301649
MDP0000301892	MDP0000301892	MDP0000301892
MDP0000301983	MDP0000301983	MDP0000301983
MDP0000302175	MDP0000302175
MDP0000302258	MDP0000302258
MDP0000302574	MDP0000302574	MDP0000302574
MDP0000302603	MDP0000302603	MDP0000302603
MDP0000303496	MDP0000303496	MDP0000303496
		MDP0000303549
MDP0000303694	MDP0000303694	MDP0000303694
	MDP0000303965	MDP0000303965
MDP0000304068	MDP0000304068	MDP0000304068
MDP0000304327	MDP0000304327	MDP0000304327
MDP0000304378	MDP0000304378	MDP0000304378
	MDP0000304428	MDP0000304428
MDP0000304482	MDP0000304482	MDP0000304482
MDP0000304601	MDP0000304601	MDP0000304601
MDP0000304705	MDP0000304705	MDP0000304705
		MDP0000305019
MDP0000305556	MDP0000305556	MDP0000305556
		MDP0000305711
MDP0000305882	MDP0000305882	MDP0000305882
MDP0000306108	MDP0000306108	MDP0000306108
MDP0000306356	MDP0000306356
MDP0000306705	MDP0000306705	MDP0000306705
MDP0000306942	MDP0000306762	MDP0000306762
	MDP0000306942	MDP0000306942
MDP0000307108	MDP0000307108	MDP0000307119
MDP0000307119	MDP0000307119	MDP0000307150
MDP0000307150	MDP0000307150
MDP0000307181	MDP0000307181	MDP0000307181
		MDP0000308010
MDP0000308012	MDP0000308012	MDP0000308012
MDP0000308069	MDP0000308069	MDP0000308069
MDP0000308635	MDP0000308635	MDP0000308635
MDP0000308801	MDP0000308801	MDP0000308801
		MDP0000309171
MDP0000309192	MDP0000309192	MDP0000309192
	MDP0000309287	MDP0000309287
MDP0000309582	MDP0000309582	MDP0000309582
		MDP0000309588
MDP0000309814	MDP0000309814
		MDP0000309947
		MDP0000309995
		MDP0000309999
		MDP0000310016
MDP0000310092	MDP0000310092	MDP0000310092
MDP0000310094	MDP0000310094	MDP0000310094
MDP0000310183	MDP0000310183	MDP0000310183
		MDP0000310472
		MDP0000311052
MDP0000311129	MDP0000311129	MDP0000311129
MDP0000311542	MDP0000311542	MDP0000311542
MDP0000311735	MDP0000311735	MDP0000311735
		MDP0000311929
MDP0000312526	MDP0000312526	MDP0000312526
MDP0000312606	MDP0000312606	MDP0000312606
	MDP0000312626	MDP0000312626
MDP0000312668	MDP0000312668	MDP0000312668
MDP0000312812	MDP0000312812	MDP0000312812
		MDP0000312842
MDP0000312852	MDP0000312852	MDP0000312852
MDP0000312861	MDP0000312861	MDP0000312861
MDP0000312967	MDP0000312967	MDP0000312967
MDP0000313003	MDP0000313003
MDP0000314031	MDP0000314031	MDP0000314031
MDP0000314069	MDP0000314069	MDP0000314069
MDP0000314078	MDP0000314078	MDP0000314078
		MDP0000314358
		MDP0000314565
	MDP0000315301	MDP0000315301
MDP0000315355	MDP0000315355	MDP0000315355
	MDP0000315612	MDP0000315612
MDP0000315831	MDP0000315831	MDP0000315831
MDP0000315988	MDP0000315988	MDP0000315988
MDP0000316066	MDP0000316066	MDP0000316066
		MDP0000316178
	MDP0000316182	MDP0000316182
MDP0000316207	MDP0000316207	MDP0000316207
MDP0000316559	MDP0000316559	MDP0000316559
MDP0000316884	MDP0000316884	MDP0000316884
MDP0000317557	MDP0000317557	MDP0000317557
MDP0000317856	MDP0000317856	MDP0000317856
MDP0000317951	MDP0000317951	MDP0000317951
MDP0000318205	MDP0000318205	MDP0000318205
MDP0000318389	MDP0000318389	MDP0000318389
MDP0000318654	MDP0000318654	MDP0000318654
		MDP0000318901
MDP0000318995	MDP0000318995	MDP0000318995
MDP0000320045	MDP0000320045	MDP0000319099
		MDP0000319352
MDP0000320866	MDP0000320866	MDP0000320866
MDP0000321189	MDP0000321189	MDP0000321189
MDP0000321537	MDP0000321537	MDP0000321537
MDP0000321772	MDP0000321772
MDP0000321932	MDP0000321932
		MDP0000321938
MDP0000321952	MDP0000321952	MDP0000321952
MDP0000322399	MDP0000322399	MDP0000322399
	MDP0000322530
		MDP0000322685
MDP0000372663	MDP0000372663	MDP0000372663
MDP0000373421	MDP0000373421
MDP0000373434	MDP0000373434	MDP0000373434
MDP0000374227	MDP0000374227	MDP0000374227
MDP0000376600	MDP0000376600	MDP0000376600
		MDP0000376721
MDP0000377050	MDP0000377050	MDP0000377050
		MDP0000377788
MDP0000378930	MDP0000378930	MDP0000378930
	MDP0000379183	MDP0000379183
	MDP0000382253	MDP0000382253
MDP0000382851	MDP0000382851
MDP0000385459	MDP0000385459	MDP0000385459
MDP0000386726	MDP0000386726	MDP0000386726
MDP0000386970	MDP0000386970	MDP0000386970
MDP0000388401	MDP0000388401	MDP0000388401
MDP0000389147	MDP0000389147	MDP0000389147
MDP0000392360	MDP0000392360	MDP0000392360
MDP0000393752	MDP0000393752	MDP0000393752
MDP0000393857	MDP0000393857	MDP0000393857
MDP0000394412	MDP0000394412	MDP0000394412
MDP0000395902	MDP0000395902	MDP0000395902
MDP0000396307	MDP0000396307	MDP0000396307
	MDP0000396605	MDP0000396605
		MDP0000396621
MDP0000398639	MDP0000398639	MDP0000398639
MDP0000399716	MDP0000399716	MDP0000399716
	MDP0000400164	MDP0000400164
MDP0000400398	MDP0000400398	MDP0000400398
MDP0000401390	MDP0000401390	MDP0000401390
MDP0000403562	MDP0000403562	MDP0000403562
MDP0000403796	MDP0000403796	MDP0000403796
MDP0000404538	MDP0000404538	MDP0000404538
MDP0000407623	MDP0000407623	MDP0000407623
MDP0000409637	MDP0000409637
MDP0000410502	MDP0000410502	MDP0000410502
MDP0000410551	MDP0000410551	MDP0000410551
MDP0000410696	MDP0000410696	MDP0000410696
MDP0000410777	MDP0000410777	MDP0000410777
MDP0000414786	MDP0000414786	MDP0000414786
	MDP0000414829	MDP0000414829
MDP0000414895	MDP0000414895	MDP0000414895
MDP0000415930	MDP0000415930	MDP0000415930
		MDP0000416021
MDP0000416511	MDP0000416511
MDP0000419843	MDP0000419843
MDP0000419890	MDP0000419890
MDP0000420871	MDP0000420871	MDP0000420871
	MDP0000421526	MDP0000421526
MDP0000424413	MDP0000424413	MDP0000424413
MDP0000424757	MDP0000424757
MDP0000425185	MDP0000425185	MDP0000425185
	MDP0000425190	MDP0000425190
MDP0000426020	MDP0000426020	MDP0000426020
	MDP0000427071	MDP0000427071
MDP0000430035	MDP0000430035	MDP0000430035
MDP0000432414	MDP0000432414
		MDP0000430162
MDP0000432951	MDP0000432951	MDP0000432951
MDP0000433937	MDP0000433937	MDP0000433937
MDP0000434886	MDP0000434886	MDP0000434886
	MDP0000436696	MDP0000436696
MDP0000437040	MDP0000437040	MDP0000437040
MDP0000438524	MDP0000438524
MDP0000442056	MDP0000442056	MDP0000442056
MDP0000442276	MDP0000442276	MDP0000442276
MDP0000442914	MDP0000442914	MDP0000442914
MDP0000443113	MDP0000443113	MDP0000443113
MDP0000446521	MDP0000446521	MDP0000446521
MDP0000446522	MDP0000446522	MDP0000446522
MDP0000446616	MDP0000446616
MDP0000449718	MDP0000449718
MDP0000453115	MDP0000453115
MDP0000455346	MDP0000455346	MDP0000455346
MDP0000456683	MDP0000456683
MDP0000457846	MDP0000457846	MDP0000457846
		MDP0000457940
MDP0000457993	MDP0000457993
	MDP0000458200	MDP0000458200
MDP0000458576	MDP0000458576	MDP0000458576
MDP0000460947	MDP0000460947	MDP0000460947
MDP0000463166	MDP0000463166	MDP0000463166
MDP0000463968	MDP0000463968	MDP0000463968
		MDP0000464475
MDP0000465174	MDP0000465174	MDP0000465174
		MDP0000465727
MDP0000466397	MDP0000466397	MDP0000466397
MDP0000468314	MDP0000468314	MDP0000468314
MDP0000468499	MDP0000468499	MDP0000468499
MDP0000468697	MDP0000468697	MDP0000468697
MDP0000468720	MDP0000468720
MDP0000469349	MDP0000469349
MDP0000470223	MDP0000470223	MDP0000470223
MDP0000470292	MDP0000470292	MDP0000470292
MDP0000470701	MDP0000470701	MDP0000470701
	MDP0000472864	MDP0000472864
MDP0000472974	MDP0000472974	MDP0000472974
MDP0000477064	MDP0000477064	MDP0000477064
MDP0000480926
MDP0000481805
	MDP0000478174	MDP0000478174
	MDP0000478441	MDP0000478441
	MDP0000479325	MDP0000479325
	MDP0000480926	MDP0000480926
	MDP0000481805	MDP0000481805
	MDP0000483490	MDP0000483490
MDP0000484925	MDP0000484925	MDP0000484925
MDP0000486133	MDP0000486133	MDP0000486133
MDP0000486255	MDP0000486255	MDP0000486255
MDP0000487979	MDP0000487979	MDP0000487979
MDP0000488916	MDP0000488916
MDP0000489404	MDP0000489404
MDP0000489518	MDP0000489518
MDP0000490004	MDP0000490004	MDP0000490004
MDP0000493661	MDP0000493661	MDP0000493661
MDP0000494647	MDP0000494647	MDP0000494647
MDP0000494942	MDP0000494942	MDP0000494942
MDP0000495801	MDP0000495801	MDP0000495801
MDP0000496069	MDP0000496069
		MDP0000496405
MDP0000496651	MDP0000496651
MDP0000498694	MDP0000498694
MDP0000500503	MDP0000500503	MDP0000500503
MDP0000505414	MDP0000505414	MDP0000505414
MDP0000506162	MDP0000506162	MDP0000506162
MDP0000507277	MDP0000507277	MDP0000507277
MDP0000508070	MDP0000508070	MDP0000508070
MDP0000509532	MDP0000509532	MDP0000509532
	MDP0000512349	MDP0000512349
MDP0000513626	MDP0000513626	MDP0000513626
MDP0000514066	MDP0000514066
MDP0000514599	MDP0000514599	MDP0000514599
MDP0000514837	MDP0000514837	MDP0000514837
MDP0000515213	MDP0000515213
MDP0000516713	MDP0000516713	MDP0000516713
MDP0000522063	MDP0000522063	MDP0000522063
MDP0000522693	MDP0000522693	MDP0000522693
	MDP0000522745	MDP0000522745
MDP0000522996	MDP0000522996	MDP0000522996
MDP0000524931	MDP0000524931
MDP0000525273	MDP0000525273	MDP0000525273
MDP0000527649	MDP0000527649	MDP0000527649
	MDP0000529326	MDP0000529326
MDP0000530336	MDP0000530336	MDP0000530336
MDP0000532920	MDP0000532920	MDP0000532920
MDP0000533075	MDP0000533075	MDP0000533075
MDP0000536817	MDP0000536817
	MDP0000537016
MDP0000539595	MDP0000539595	MDP0000540495
MDP0000540495	MDP0000540495
MDP0000540840	MDP0000540840
MDP0000542613	MDP0000542613	MDP0000542613
MDP0000543721	MDP0000543721	MDP0000543721
		MDP0000545900
MDP0000548481	MDP0000548481
		MDP0000548664
MDP0000551940	MDP0000551160	MDP0000551160
	MDP0000551940	MDP0000551940
MDP0000552270	MDP0000552270	MDP0000552270
		MDP0000552454
MDP0000553241	MDP0000553241	MDP0000553241
MDP0000553601	MDP0000553601	MDP0000553601
MDP0000555793	MDP0000555793	MDP0000555793
		MDP0000557076
MDP0000557447	MDP0000557447	MDP0000557447
MDP0000560245	MDP0000560245	MDP0000560245
MDP0000561437	MDP0000561437	MDP0000561437
MDP0000561556	MDP0000561556	MDP0000561556
MDP0000562504	MDP0000562504	MDP0000562504
MDP0000563251	MDP0000563251	MDP0000563251
MDP0000563856	MDP0000563856	MDP0000563856
MDP0000565527	MDP0000565527	MDP0000565527
MDP0000566510	MDP0000566510
MDP0000566643	MDP0000566643	MDP0000566643
	MDP0000568197	MDP0000568197
MDP0000568382	MDP0000568382
		MDP0000568871
MDP0000569038	MDP0000569038	MDP0000569038
MDP0000569485	MDP0000569485
MDP0000569621	MDP0000569527	MDP0000569527
	MDP0000569621
MDP0000570363	MDP0000570363	MDP0000570363
MDP0000570682	MDP0000570682
MDP0000570859	MDP0000570859	MDP0000570859
	MDP0000573171	MDP0000573171
	MDP0000573272	MDP0000573272
MDP0000573412	MDP0000573412	MDP0000573412
MDP0000574730	MDP0000574730
MDP0000574827	MDP0000574827	MDP0000574827
	MDP0000574855
MDP0000577795	MDP0000577795	MDP0000577795
		MDP0000577836
MDP0000578301	MDP0000578301	MDP0000578301
		MDP0000579550
MDP0000579018	MDP0000579018
MDP0000579550	MDP0000579550
MDP0000580157	MDP0000580157	MDP0000580157
MDP0000580893	MDP0000580893	MDP0000580893
MDP0000581469	MDP0000581469
MDP0000582438	MDP0000582438	MDP0000582438
MDP0000582553	MDP0000582553	MDP0000582553
MDP0000583485	MDP0000583485
MDP0000584095	MDP0000584095	MDP0000584095
MDP0000585239	MDP0000585239	MDP0000585239
MDP0000585922	MDP0000585922	MDP0000585922
MDP0000586251	MDP0000586251	MDP0000586251
MDP0000586383	MDP0000586383
MDP0000586712	MDP0000586712	MDP0000586712
	MDP0000588667	MDP0000588667
MDP0000589108	MDP0000589108
	MDP0000591990	MDP0000591990
MDP0000592497	MDP0000592497
MDP0000594794	MDP0000594794
MDP0000600078	MDP0000600078	MDP0000600078
		MDP0000600903
MDP0000602346	MDP0000602346	MDP0000602346
MDP0000603006	MDP0000603006	MDP0000603006
MDP0000605593	MDP0000605593
MDP0000605649	MDP0000605649
MDP0000605673	MDP0000605673
MDP0000608722	MDP0000608722	MDP0000608722
		MDP0000610013
MDP0000610303	MDP0000610303	MDP0000610303
		MDP0000610354
MDP0000610579	MDP0000610579	MDP0000610579
	MDP0000611963	MDP0000611963
MDP0000612748	MDP0000612748
MDP0000612864	MDP0000612864	MDP0000612864
MDP0000613689	MDP0000613689	MDP0000613689
MDP0000617609	MDP0000617609	MDP0000617609
MDP0000620944	MDP0000620944	MDP0000620944
		MDP0000621214
MDP0000622549	MDP0000622549	MDP0000622549
		MDP0000623831
	MDP0000624125	MDP0000624125
MDP0000629683	MDP0000629683	MDP0000629683
	MDP0000630501
		MDP0000631171
MDP0000631647	MDP0000631647	MDP0000631647
		MDP0000632498
		MDP0000634007
MDP0000634037	MDP0000634037	MDP0000634037
MDP0000634963	MDP0000634963
MDP0000636876	MDP0000636876	MDP0000636876
MDP0000637389	MDP0000637389
MDP0000637728	MDP0000637728	MDP0000637728
MDP0000637744	MDP0000637744	MDP0000637744
MDP0000640508	MDP0000640508	MDP0000640508
MDP0000640736	MDP0000640736	MDP0000640736
MDP0000640906	MDP0000640906	MDP0000640906
MDP0000641035	MDP0000641035
MDP0000641805	MDP0000641805	MDP0000641805
MDP0000641906	MDP0000641906	MDP0000641906
MDP0000641933	MDP0000641933	MDP0000641933
MDP0000642001	MDP0000642001	MDP0000642001
MDP0000642004	MDP0000642004
MDP0000642458	MDP0000642458	MDP0000642458
MDP0000643262	MDP0000643262	MDP0000643262
		MDP0000643985
		MDP0000644260
MDP0000644421	MDP0000644421
MDP0000645277	MDP0000645277
MDP0000646574	MDP0000646574	MDP0000646574
	MDP0000651236
		MDP0000651853
		MDP0000655196
MDP0000662618	MDP0000662618	MDP0000662618
MDP0000662618
MDP0000662922	MDP0000662922	MDP0000662922
MDP0000662922
MDP0000663755	MDP0000663755	MDP0000663755
MDP0000663755
MDP0000664885	MDP0000664885	MDP0000664885
MDP0000664885
MDP0000664993	MDP0000664993
MDP0000664993
	MDP0000665186	MDP0000665186
	MDP0000665864	MDP0000665250
	MDP0000667173	MDP0000665251
		MDP0000665864
MDP0000667502	MDP0000667502	MDP0000667502
MDP0000668041	MDP0000668041	MDP0000668041
MDP0000668433	MDP0000668433	MDP0000668433
		MDP0000670846
MDP0000671190	MDP0000671190	MDP0000671190
MDP0000671416	MDP0000671416
MDP0000675339	MDP0000675339	MDP0000675339
MDP0000675405	MDP0000675405	MDP0000675405
MDP0000676795	MDP0000676795
MDP0000678313	MDP0000677018
	MDP0000678313
MDP0000680550	MDP0000680550
MDP0000680657	MDP0000680657	MDP0000680657
MDP0000680893	MDP0000680893	MDP0000680893
MDP0000681569	MDP0000681569	MDP0000681569
MDP0000685087	MDP0000685087	MDP0000685087
MDP0000685425	MDP0000685425	MDP0000685425
MDP0000685819	MDP0000685819	MDP0000685819
MDP0000688316	MDP0000688316	MDP0000688316
MDP0000691903	MDP0000691903	MDP0000692523
MDP0000692523	MDP0000692523
		MDP0000692851
MDP0000693359	MDP0000693359	MDP0000693359
MDP0000694809	MDP0000694809	MDP0000694809
MDP0000695029	MDP0000695029	MDP0000695029
MDP0000696455	MDP0000696455
	MDP0000696529	MDP0000696529
MDP0000698001	MDP0000698001	MDP0000698001
		MDP0000701213
MDP0000701741	MDP0000701741
	MDP0000703006	MDP0000703006
MDP0000704003	MDP0000704003
MDP0000704323	MDP0000704323	MDP0000704323
		MDP0000704959
MDP0000705431	MDP0000705431	MDP0000705431
MDP0000705658	MDP0000705658
		MDP0000706371
MDP0000706467	MDP0000706467	MDP0000706467
MDP0000708478	MDP0000708478	MDP0000708478
	MDP0000710422	MDP0000710422
MDP0000710999	MDP0000710999	MDP0000710999
		MDP0000711760
	MDP0000711805	MDP0000711805
	MDP0000713635	MDP0000713635
MDP0000715013	MDP0000715013	MDP0000715013
MDP0000715979	MDP0000715979	MDP0000715979
	MDP0000716555
MDP0000717125	MDP0000717125	MDP0000717125
MDP0000717656	MDP0000717656	MDP0000717656
MDP0000718279	MDP0000718279	MDP0000718279
MDP0000720360	MDP0000720360
MDP0000720656	MDP0000720656	MDP0000720656
MDP0000722337	MDP0000722337	MDP0000722337
MDP0000722602	MDP0000722602
MDP0000723101	MDP0000723101	MDP0000723101
MDP0000723534	MDP0000723534	MDP0000723534
MDP0000724110	MDP0000724110	MDP0000724110
MDP0000724111	MDP0000724111	MDP0000724111
MDP0000726867	MDP0000726867	MDP0000726867
	MDP0000728057
	MDP0000730408
MDP0000732188	MDP0000732188	MDP0000732188
MDP0000732194	MDP0000732194
		MDP0000733256
MDP0000733294	MDP0000733294	MDP0000733294
MDP0000734561	MDP0000734561	MDP0000734561
MDP0000734656	MDP0000734656	MDP0000734656
MDP0000734760	MDP0000734760	MDP0000734760
MDP0000734768	MDP0000734768	MDP0000734768
MDP0000735550	MDP0000735550
MDP0000735861	MDP0000735861	MDP0000735861
MDP0000736915	MDP0000736915	MDP0000736915
MDP0000737010	MDP0000737010	MDP0000737010
MDP0000738080	MDP0000738080	MDP0000738080
		MDP0000738543
MDP0000738828	MDP0000738828
MDP0000739927	MDP0000739927	MDP0000739927
MDP0000740574	MDP0000740574	MDP0000740574
MDP0000740745	MDP0000740745	MDP0000740745
MDP0000742228	MDP0000742228	MDP0000742228
MDP0000743705	MDP0000743705	MDP0000743705
		MDP0000743960
MDP0000744129	MDP0000744129	MDP0000744129
MDP0000744516	MDP0000744516
MDP0000748035	MDP0000746482	MDP0000746482
		MDP0000746485
		MDP0000747568
	MDP0000748035	MDP0000748035
MDP0000748617	MDP0000748617	MDP0000748617
MDP0000748669	MDP0000748669	MDP0000748669
MDP0000749757	MDP0000749757	MDP0000749757
MDP0000751628	MDP0000751628	MDP0000751628
MDP0000751862	MDP0000751862	MDP0000751862
MDP0000752579	MDP0000752579	MDP0000752579
MDP0000752582	MDP0000752582	MDP0000752582
MDP0000754312	MDP0000754312	MDP0000754312
MDP0000754365	MDP0000754365	MDP0000754365
MDP0000754524	MDP0000754524	MDP0000754524
MDP0000754718	MDP0000754718	MDP0000754718
MDP0000758639	MDP0000758639	MDP0000758643
MDP0000765480	MDP0000765480
MDP0000769222	MDP0000769222	MDP0000769222
MDP0000770279	MDP0000770279
		MDP0000770818
MDP0000772634	MDP0000772634	MDP0000772634
MDP0000774112	MDP0000774112	MDP0000774112
		MDP0000774329
	MDP0000775293	MDP0000775293
	MDP0000775297	MDP0000775297
MDP0000775665	MDP0000775665	MDP0000775665
MDP0000780100	MDP0000780100	MDP0000780100
MDP0000786411	MDP0000786411	MDP0000795306
MDP0000807776	MDP0000807776	MDP0000807776
		MDP0000809893
MDP0000810351	MDP0000810351	MDP0000810351
MDP0000811127	MDP0000811127	MDP0000811127
MDP0000811129	MDP0000811129	MDP0000811129
MDP0000812854	MDP0000812854	MDP0000812854
MDP0000816743	MDP0000816743	MDP0000816743
MDP0000823812	MDP0000823812	MDP0000823812
MDP0000825919	MDP0000825919	MDP0000825919
MDP0000826005	MDP0000826005	MDP0000826005
MDP0000850531	MDP0000850531	MDP0000850531
MDP0000860957	MDP0000860957	MDP0000860957
MDP0000861936	MDP0000861936	MDP0000861936
		MDP0000865612
MDP0000865714	MDP0000865714	MDP0000865714
MDP0000869889	MDP0000869889	MDP0000869889
MDP0000874507	MDP0000874507	MDP0000874507
MDP0000895328	MDP0000895328	MDP0000895328
MDP0000900762	MDP0000900762	MDP0000900762
MDP0000901826	MDP0000901826	MDP0000901826
MDP0000902193	MDP0000902193	MDP0000902193
	MDP0000906293	MDP0000906293
MDP0000920827	MDP0000920827
		MDP0000917197
MDP0000945169	MDP0000945169	MDP0000945169

## Sheet: Sheet2
present only in our analyses
MDP0000119251	MdNBS464
MDP0000119898	MdNBS851
MDP0000121968	MdNBS264
MDP0000123343	MdNBS538
MDP0000125445	MdNBS389
MDP0000126026	MdNBS662
MDP0000128201	MdNBS748
MDP0000130376	MdNBS204
MDP0000131151	MdNBS274
MDP0000131540	MdNBS195
MDP0000133294	MdNBS853
MDP0000134454	MdNBS971
MDP0000140578	MdNBS818
MDP0000142854	MdNBS273
MDP0000146388	MdNBS613
MDP0000147219	MdNBS832
MDP0000147241	MdNBS267
MDP0000147704	MdNBS765
MDP0000150227	MdNBS398
MDP0000150519	MdNBS206
MDP0000150893	MdNBS841
MDP0000242575	MdNBS902
MDP0000246080	MdNBS392
MDP0000247856	MdNBS773
MDP0000248321	MdNBS529
MDP0000248430	MdNBS640
MDP0000249539	MdNBS397
MDP0000254608	MdNBS444
MDP0000255556	MdNBS351
MDP0000255887	MdNBS655
MDP0000256055	MdNBS687
MDP0000256429	MdNBS514
MDP0000258186	MdNBS775
MDP0000258431	MdNBS824
MDP0000258461	MdNBS627
MDP0000263715	MdNBS470
MDP0000263831	MdNBS859
MDP0000267389	MdNBS475
MDP0000268993	MdNBS750
MDP0000269833	MdNBS6
MDP0000270025	MdNBS920
MDP0000272435	MdNBS168
MDP0000275483	MdNBS129
MDP0000275724	MdNBS321
MDP0000277651	MdNBS135
MDP0000278041	MdNBS113
MDP0000278984	MdNBS105
MDP0000279093	MdNBS422
MDP0000279752	MdNBS798
MDP0000281765	MdNBS333
MDP0000284090	MdNBS759
MDP0000284789	MdNBS844
MDP0000285761	MdNBS833
MDP0000285823	MdNBS167
MDP0000286702	MdNBS768
MDP0000287043	MdNBS970
MDP0000287465	MdNBS106
MDP0000287797	MdNBS324
MDP0000287798	MdNBS316
MDP0000287865	MdNBS907
MDP0000288298	MdNBS465
MDP0000288446	MdNBS409
MDP0000289234	MdNBS5
MDP0000289594	MdNBS278
MDP0000291494	MdNBS237
MDP0000291647	MdNBS864
MDP0000291857	MdNBS231
MDP0000292984	MdNBS963
MDP0000294559	MdNBS862
MDP0000295195	MdNBS672
MDP0000296048	MdNBS387
MDP0000296545	MdNBS723
MDP0000300230	MdNBS559
MDP0000300756	MdNBS626
MDP0000301649	MdNBS599
MDP0000303549	MdNBS311
MDP0000305019	MdNBS186
MDP0000305711	MdNBS1003
MDP0000308010	MdNBS335
MDP0000309171	MdNBS661
MDP0000309588	MdNBS867
MDP0000309947	MdNBS200
MDP0000309995	MdNBS377
MDP0000309999	MdNBS408
MDP0000310016	MdNBS677
MDP0000310472	MdNBS92
MDP0000311052	MdNBS454
MDP0000311929	MdNBS424
MDP0000312842	MdNBS678
MDP0000314358	MdNBS542
MDP0000314565	MdNBS71
MDP0000316178	MdNBS498
MDP0000318901	MdNBS680
MDP0000319352	MdNBS466
MDP0000321938	MdNBS385
MDP0000322685	MdNBS384
MDP0000376721	MdNBS72
MDP0000377788	MdNBS822
MDP0000396621	MdNBS530
MDP0000416021	MdNBS638
MDP0000430162	MdNBS118
MDP0000457940	MdNBS355
MDP0000464475	MdNBS379
MDP0000465727	MdNBS600
MDP0000496405	MdNBS621
MDP0000545900	MdNBS7
MDP0000548664	MdNBS843
MDP0000552454	MdNBS976
MDP0000557076	MdNBS929
MDP0000568871	MdNBS684
MDP0000577836	MdNBS293
MDP0000579550	MdNBS33
MDP0000600903	MdNBS663
MDP0000610013	MdNBS121
MDP0000610354	MdNBS526
MDP0000621214	MdNBS196
MDP0000623831	MdNBS595
MDP0000631171	MdNBS536
MDP0000632498	MdNBS745
MDP0000634007	MdNBS119
MDP0000643985	MdNBS325
MDP0000644260	MdNBS827
MDP0000651853	MdNBS66
MDP0000655196	MdNBS728
MDP0000665864	MdNBS629
MDP0000670846	MdNBS731
MDP0000692851	MdNBS1001
MDP0000701213	MdNBS224
MDP0000711760	MdNBS315
MDP0000733256	MdNBS410
MDP0000738543	MdNBS975
MDP0000743960	MdNBS969
MDP0000746485	MdNBS150
MDP0000747568	MdNBS69
MDP0000770818	MdNBS483
MDP0000917197	MdNBS279
